# Supplementary material for: The rediscovery of the rare Vietnamese endemic Eriophorum scabriculme redefines generic limits in the Scirpo-Caricoid Clade (Cyperaceae)
Source: PeerJ. 2019 Sep 25;7:e7538. doi: 10.7717/peerj.7538 (PMC6765354; doi:10.7717/peerj.7538)
Supplement: Data S1 [file peerj-07-7538-s002.nex]

#NEXUS 

Begin data;
	Dimensions ntax=72 nchar=2534;
	Format datatype=dna interleave gap=-;
	Matrix
Erioscirpus_comosus_STA2092                          GCTCCTTTTTCAGGAGTATATTTATGCATTTGCTTATGATTATGGTTTAAATGCTTCTATTGAACCTGTGAAAAAACTGA
Isolepis_aucklandica_STA1906                         GCTCCTTTTTCAGGAGTATATTTATGCATTTGCTTATGATTATGGTTTAAATGATTCTATTGAACCTGCGAAAAAACTGA
Eleocharis_acicularis_d484                           -------------------------------------------------------------------------------A
Bulbostylis_atrosanguinea_STA321                     GCTACTTTTTCAGGGGTATATTTATGCATTTGCTTATGATTATAGGTTAAATGGTTCTATTGAACCTGTGAAAAAACTGA
Abildgaardia_ovata_STA328                            GCTACTTTTTCAGGAGTATATTTATACATTTGCTTATGATTTTAGTTTAAAAGGTTCTATTGAACCTGTGAAAAAACTTA
Dulichium_arundinaceum_STA154                        ---------------------------------TTACGACTATCGGTTCAATGGTTCTATCGAATCTGTGAAAAACCTCA
Blysmus_compressus_STA1902                           TTTACTTTTTCAAGAGTATATTTATGCATTTGTTTACGATTATGGTTTCAATGGTTCTATCGAATCTGTGAAAAAACTCA
Blysmopsis_rufa_STA1913                              TTTACTTTTTCAAGAGTATATTTATGCATTTGTTTACGATTATGGTTTCAATGGTTCTATCGAATCTGTGAAAAAACTCA
Khaosokia_caricoides_STA387                          GCTACTTTTTCAAGAGTATATTTATGCATTTGTTTACGATTATGGTTTCAATGGTTCTATGGAAGCTGTGAAAAAACTGA
Calliscirpus_brachythrix_STA2132                     GCTACTTTTTCAAGAGTATACTTATGCATTTGTTTACGATTATGGTTTCAACGGTTCTATCGAATCTGTGAAAAAACTCA
Calliscirpus_criniger_STA1898                        GCTACTTTTTCAAGAGTATACTTATGCATTTGTTTACGATTATGGTTTCAACGGTTCTATCGAATCTGTGAAAAAACTCA
Amphiscirpus_nevadensis_STA2141                      GGTACTTTTTCAAGAGTATACTTATGCATTTGTTTATGATTATGGTTTCACAGGTTCTATCGAATCTGTGAAAAAACTCA
Zameioscirpus_atacamensis_STA2105_2143               GGTACTTTTTCAAGAGTATACTTATGCATTTGTTTATGATTATGGTTTCAATGGTTCTATCGAATCTGTGAAAAAACTCA
Phylloscirpus_deserticola_STA2101                    ------------------------TGCATTTGTTTATGATTATGGTTTCAACGGTTCTATCGAATCTGTGAAAAAGCTCA
Rhodoscirpus_asper_Argentina_STA2173                 GGTACTTTTTCAAGAGTATACTTATGCATTTGTTTATGATTATGGTTTCAA---------CGAATCTGTGAAAAAGCTCA
Scirpus_divaricatus_dS014                            ----------------------------------------------------GGTTCTATCGAATCTGTGAAAAAACTCA
Scirpus_pendulus_STA1978                             GGTACTTTTTCAAGAGTATACTTATGCATTTGTTTATGATTATGGTTTCAATGGTTCTATCGAATCTGTGAAAAAACTCA
Scirpus_cyperinus_STA1773                            GGTACTTTTTCAAGAGTATACTTATGCATTTGTTTATGATTATGGTTTCAATGGTTCTATCAAATCTGTGAAAAAACTCA
Scirpus_longii_dS052                                 --------------------------------------------------------------AATCTGTGAAAAAACTCA
Scirpus_wichurae_dS003                               -----------------------------TTGTTTATGATTATGGTTTCAATGGTTCTATCAAATCTGTGAAAAAACTCA
Scirpus_karuisawensis_dS004                          --------------------------------------------------ATGGTTCTATCAAATCTGTTAAAAAACTCA
Scirpus_polystachyus_STA349                          GGTACTTTTTCAAGAGTATACTTATGCATTTGTTTATGATTATGGTTTCAATGGTTCTATCAAATCTGTTAAAAAACTCA
Scirpus_polyphyllus_dS050                            --------------------------------------------------------------AATCTGTGAAAAAACTCA
Scirpus_hattorianus_STA1984                          GGTACTTTTTCAAGAGTATACTTATGCATTTGTTTATGATTATGGTTTCAATGGTTCTATCAAATCTGTGAAAAAACTCA
Scirpus_pallidus_STA1983                             GGTACTTTTTCAAGAGTATACTTATGCATTTGTTTATGATTATGGTTTCAATGGTTCTATCAAATCTGTGAAAAAACTCA
Scirpus_radicans_STA1915                             GGTACTTTTTCAAGAGTATACTTATGCATTTGTTTATGATTATGGTTTCAATGGTTCTACCAAATCTGTGAAAAAACTCA
Scirpus_maximowiczii_STA1920                         GGTACTTTTTCAAGAGTATACTTATGCATTTGTTTATGATTATGGTTTCAATGGTTCTATCAAATCTGTGAAAAAACTCA
Scirpus_microcarpus_STA1976                          GGTACTTTTTCAAGAGTATACTTATGCATTTGTTTATGATTATGGTTTCAATGGTTCTATCAAATCTGTGAAAAAACTCA
Scirpus_sylvaticus_dS005                             -----------------------------------ATGATTATGGTTTCAATGGTTCTATCAAATCTGTGAAAAAACTCA
Eriophorum_virginicum_STA1807                        GGTACTTTTTCAAGAGTATACTTATGCATTTGTTTATGATTATGGTTTCAATGGTTCTATCAAATCTGTGAAAAAACTCA
Eriophorum_gracile_STA393                            GGTACTTTTTCAAGAGTATACTTATGCATTTGTTTATGATTATGGTTTCAATGGTTCTATCAAATCTGTGAAAAAACTCA
Eriophorum_tenellum_STA1928                          GGTACTTTTTCAAGAGTATACTTATGCATTTGTTTATGATTATGGTTTCAATGGTTCTATCAAATCTGTGAAAAAACTCA
Eriophorum_latifolium_STA2051                        GGTACTTTTTCAAGAGTATACTTATGCATTTGTTTATGATTATGGTTTCAATGGTTCTATCAAATCTGTGAAAAAACTCA
Eriophorum_russeolum_subsp_russeolum_STA1793         GGTACTTTTTCAAGAGTATACTTATGCATTTGTTTGTGATTATGGTTTCAATGGTTCTATCAAATCTGTGAAAAAACTCA
Eriophorum_scheuchzeri_subsp_scheuchzeri_STA1798     GGTACTTTTTCAAGAGTATACTTATGCATTTGTTTATGATTATGGTTTCAATGGTTCTATCAAATCTGTGAAAAAACTCA
Eriophorum_viridicarinatum_STA1780                   GGTACTTTTTCAAGAGTATACTTATGCATTTGTTTATGATTATGGTTTCAATGGTTCTATCAAATCTGTGAAAAAACTCA
Eriophorum_angustifolium_subsp_angustifolium_STA1777 GGTACTTTTTCAAGAGTATACTTATGCATTTGTTTATGATTATGGTTTCAATGGTTCTATCAAATCTGTGAAAAAACTCA
Eriophorum_callitrix_STA1786                         -GTACTTTTTCAAGAGTATACTTATGCATTTGTTTATGATTATGGTTTCAATGGTTCTATCAAATCTGTGAAAAAACTCA
Eriophorum_vaginatum_subsp_vaginatum_STA112          GGTACTTTTTCAAGAGTATACTTATGCATTTGTTTATGATTATGGTTTCAATGGTTCTATCAAATCTGTGAAAAAACTCA
Trichophorum_alpinum_STA1815                         GCTACTTTTTCAAGAGTATACTTATGCATTTGTTTATGATTATGGTTTCAATGGTTCTATCGAATCTGTGAAAAAACTCA
Trichophorum_alpinum_STA2047                         GCTACTTTTTCAAGAGTATACTTATGCATTTGTTTATGATTATGGTTTCAATGGTTCTATCGAATCTGTGAAAAAACTCA
Trichophorum_mattfeldianum_STA2102                   GCTACTTTTTCAAGAGTATACTTATGCATTTGTTTATGATTATGGTTTCAATGGTTCTATCGAATCTGTTAAAAAACTCA
Trichophorum_subcapitatum_STA2070                    ---------------------------------------------------TGGTTCTATCGAATCTGTTAAAAAACTCA
Eriophorum_scabriculme_STA2451                       GCTACTTTTTCAAGAGTATACTTATGCATTTGTTTATGATTATGGTTTCAATGGTTCTATCGAATCTGTGAAAAAACTCA
Eriophorum_scabriculme_STA2400                       GCTACTTTTTCAAGAGTATACTTATGCATTTGTTTATGATTATGGTTTCAATGGTTCTATCGAATCTGTGAAAAAACTCA
Eriophorum_scabriculme_STA2401                       GCTACTTTTTCAAGAGTATACTTATGCATTTGTTTATGATTATGGTTTCAATGGTTCTATCGAATCTGTGAAAAAACTCA
Eriophorum_scabriculme_STA2408                       GCTACTTTTTCAAGAGTATACTTATGCATTTGTTTATGATTATGGTTTCAATGGTTCTATCGAATCTGTGAAAAAACTCA
Cypringlea_analecta_STA2052                          GCTACTTTTTCAAGAGTATACTTATGCATTTGTTTATGATTATGGTTTCACAGGTTCTATCGAATCTGTGAAAAAACTCA
Cypringlea_evadens_STA2053                           GATACTTTTTCAAGAGTATACTTATGCATTTGTTTATGATTATGGTTTCAANGGTTCTTTCGAATTTGTGAAAAAACTCA
Trichophorum_clintonii_STA1822                       GCTACTTTTTCAAGAGTATACTTATGCATTTGTTTATGATTATGGTTTCAANGGTTCTATCGAATCTGTGAAAAAACTCA
Trichophorum_cespitosum_STA1819                      GCTACTTTTTCAAGAGTATACTTATGCATTTGTTTATGATTATGGTTTCAATGGTTCTATCGAATCTGTGAAAAAACTCA
Trichophorum_cespitosum_subsp_cespitosum_STA1817     GCTACTTTTTCAAGAGTATACTTATGCATTTGTTTATGATTATGGTTTCAATGGTTCTATCGAATCTGTGAAAAAACTCA
Trichophorum_uniflorum_STA1917                       GCTNCTTTTTCAAGAGTATACTTATGCATTTGTTTATGATTATGGTTTCAATGGTTCTATCGAATCTGTGAAAAAACTCA
Trichophorum_uniflorum_STA1918                       GCTNCTTTTTCAAGAGTATACTTATGCATTTGTTTATGATTATGGTTTCAATGGTTCTATCGAATCTGTGAAAAAACTCA
Trichophorum_pumilum_STA1820                         GCTACTTTTTCAAGAGTATACTTATGCATTTGTTTATGATTATGGTTTCAATGGTTCTATCGAATCTGTGAAAAAACTTA
Trichophorum_pumilum_STA1922                         GCTACTTTTTCAAGAGTATACTTATGCATTTGTTTATGATTATGGTTTCAATGGTTCTATCGAATCTGTGAAAAAACTTA
Oreobolopsis_tepalifera_STA2038                      GCTACTTTTTCAAGAGTATACTTATGCATTTGTTTATAATTATGGTTTCAATGGTTCTATCGAATCTGTGAAAAAACTCA
Trichophorum_rigidum_subsp_rigidum_STA2043           GCTACTTTTTCAAGAGTATACTTATGCATTTGTTTATAATTATGGTTTCAATGGTTCTATCGAATCTGTGAAAAAACTCA
Trichophorum_rigidum_subsp_rigidum_STA2078           GCTACTTTTTCAAGAGTATACTTATGCATTTGTTTATAATTATGGTTTCAATGGTTCTCTCGAATCTGTGAAAAAACTCA
Sumatroscirpus_rupestris_STA2769                     GCTACTTTTTCAAGAGTATACTTATGCATTTGTTTATGATTAT---------GGTTCTATCGAATCTGTGAAAAAACTCA
Carex_siderosticta_STA733                            GCTACTTTTTCAAGAGTATACTTATGCATTTGTTTATGATTATGGTTTCAATGGTTCTATCGAATCTGTTAAAAAACTCA
Carex_blanda_STA183                                  -------------GAGTATACTTATGCATTTGTTTATAATTATGGTTTCAATGGTTCTATCGAATCTGTTAAAAAACTGA
Carex_polystachya_STA210                             -------------GAGTATACTTATGCATTTGTTTATAATTATGGTTTCAATGGTTCTATCGAATCTGTCAAAAAACTTA
Carex_pulicaris_STA105                               ------------AGAGTATACTTATGCATTTGTTTATAATTATGGTTTCAATGGTTCTATCGAATCTGTTAAAAAACTCA
Schoenoxiphium_lanceum_STA710                        GCTTCTTTTTCAAGAGTATACTTATGTATTTGTTTATAATTATGGTTTCAATGGTTCTATCGAATCTGTTAAAAAACTCA
Carex_acicularis_STA84                               GCTTCTTTTTCAAGAGTATACTTATGCATTTGTTTATAATTATGGTTTCAATGGTTCTATCGAATCTGTTAAAAAACTCA
Carex_aphylla_STA1279                                GCTTCTTTTTCAAGAGTATACTTATGCATTTGTTTATAATTATGGTTTCCATGGTTCTATCGAGTCTGTTAAAAAACTCA
Carex_gynocrates_STA817                              GCTTCTTTTTCAAGAGTATACTTATGCATTTGTTTATAATTATGGTTTCAATGGTTCTATCGAATCTGTTAAAAAACTCA
Carex_stipata_STA1808                                GCTTCTTTTTCAAGAGTATACTTATGCATTTGTTTATAATTATGGTTTCAATGGTTCTATCGAATCTGTTAAAAAACTCA
Kobresia_simpliciuscula_STA1801                      ACTTCTTTTTCAAGAGTATACTTATGCATTTGTTTATAATTTTGGTTTCAATGGTTCTATCGAATCTGTTAAAAAACTCA
Carex_rupestris_STA1581                              GCTTCTTTTTCAAGAGTATACTTATGCATTTGTTTATAATTTTGGTTTCAATGGTTCTATCGAATCTGTTAAAAAACTCA
Uncinia_ecuadorensis_STA148                          ----------------------TATGCATTTGTTTATAATTTTGGTTTCAATGGTTCTATCGAATCTGTTAAAAAACTAA

Erioscirpus_comosus_STA2092                          TTAGCTATGAT------------------ATTAAATCTAGTTTAATACTTGTAAAACGCTTAATTATTCGAATGTATCAA
Isolepis_aucklandica_STA1906                         TTAGCTATGAT------------------ATTAAATCTAGTTTAATACTTGTAAAACGCTTAATTATTAGAATGTATCAA
Eleocharis_acicularis_d484                           TTAGCTATGAT------------------ATTAAATCTAGTTTAATACTTGTAAAACGCTTAATTATTCGAATGTATCAA
Bulbostylis_atrosanguinea_STA321                     TTAGCTATAAT------------------ATTAAATCTAGTTTAATACTTGCAAAACGCTTAATTATTCGAATCTATCAA
Abildgaardia_ovata_STA328                            CTAGCTATGAT------------------ATTAAATCTAGTTTAATACTTGTAAAACGCTTAATTATTCGAATGTATCAA
Dulichium_arundinaceum_STA154                        TTAGCTATGATAAATTGATTAGCTATGATATTAAATCTAGTTTAATACTTGTAAAACGCTTAATTATTCGAATGTATCAA
Blysmus_compressus_STA1902                           TTAGCTATGATAAATTGATTAGCTATGATATGAAATCTAGTTTAATACTTGTAAAACGCTTAATTATTCGAATGTATCAA
Blysmopsis_rufa_STA1913                              TTAGCTATGATAAATTGATTAGCTATGATATTAAATCTAGTTTAATACTTGTAAAACGCTTAATTATTCGAATGTATCAA
Khaosokia_caricoides_STA387                          TTAGCTATGATAAACTGATTAGCTACGATATTCAATCTAGTTTAATACTTGTAAAACGCTTAATTATTCGAATGTATCAA
Calliscirpus_brachythrix_STA2132                     TTAGCTATGATAAACTGATTAGCTATGATATTCAATCTAGTTTAATACTTGTAAAACGCTTAATTATTCGAATGTATCAA
Calliscirpus_criniger_STA1898                        TTAGCTATGATAAACTGATTAGCTATGATATTCAATCTAGTTTAATACTTGTAAAACGCTTAATTATTCGAATTTATCAA
Amphiscirpus_nevadensis_STA2141                      TTAGCTATGATAAATTGATTAGCTATGATATTCAATCTAGTTTAATACTTGTAAAACGCTTAATTATTCGAATGTACCAA
Zameioscirpus_atacamensis_STA2105_2143               TTAGCTATGATAAATTGATTAGCTATGATATTCAATCTAGTTTAATACTTGTAAAACGCTTAATTATTCGAATGTACCAA
Phylloscirpus_deserticola_STA2101                    TTAGCTATGATAGATTGATTAGCTATGAGATTCAATCTAGTTTAATACTTGTAAAACGCTTAATTATTCGAATGTACCAA
Rhodoscirpus_asper_Argentina_STA2173                 TTAGCTATGATAGATTGATTAGCTATGATATTCAATCTAGTTTAATACTTGTAAAACGCTTAATTATTCGAATGTACCAA
Scirpus_divaricatus_dS014                            TTAGCTATGATAAATTGATTAGCTATGATATTCAATCAAGTTTAATACTTGTAAAACGTTTAATTATTCGAATGTACCAA
Scirpus_pendulus_STA1978                             TTAGCTATGAT------------------ATTCAATCTAGTTTAATACTTGTAAAACGCTTAATTATTCGAATGTACCAA
Scirpus_cyperinus_STA1773                            TTAGCTATGATAAATTGATTAGCTATGATATTCAATCTAGTTTAATACTTGTAAAACGCTTAATTATTCGAATGTACCAA
Scirpus_longii_dS052                                 TTAGCTATGATAAATTGATTAGCTATGATATTCAATCTAGTTTAATACTTGTAAAACGCTTAATTATTCGAATGTACCAA
Scirpus_wichurae_dS003                               TTAGCTATGATAAATTGATTAGCTATGATATTCAATCTAGTTTAATACTTGTAAAACGCTTAATTATTCGAATGTACCAA
Scirpus_karuisawensis_dS004                          TTAGCTATGATAAATTGATTAGCTATGATATTCAATCTAGTTTAATACTTGTAAAACGCTTAATTATTCGAATGTACCAA
Scirpus_polystachyus_STA349                          TTAGCTATGATAAATTGATTAGCTATGATATTCAATCTAGTTTAATACTTGTAAAACGCTTAATTATTCGAATGTACCAA
Scirpus_polyphyllus_dS050                            TTAGCTATGATAAATTGATTAGCTATGATATTCAATCTAGTTTAATACTTGTAAAACGCTTAATTATTCGAATGTACCAA
Scirpus_hattorianus_STA1984                          TTAGCTATGATAAATTGATTAGCTATGATATTCAATCTAGTTTAATACTTGTAAAACGCTTAATTATTCGAATGTACCAA
Scirpus_pallidus_STA1983                             TTAGCTATGATAAATTGATTAGCTATGATATTCAATCTAGTTTAATACTTGTAAAACGCTTAATTATTCGAATGTACCAA
Scirpus_radicans_STA1915                             TTAGCTATGATAAATTAATTAGCTATGATATTCAATCTAGTTTAATACTTGTAAAACGCTTAATTATTCGAATGTACCAA
Scirpus_maximowiczii_STA1920                         TTAGCTATGATAAATTGATTAGCTATGATATTCAATCTAGTTTAATACTTGTAAAACGCTTAATTATTCGAATGTACCAA
Scirpus_microcarpus_STA1976                          TTAGCTATGATAAATTGATTAGCTATGATATTCAATCTAGTTTAATACTTGTAAAACGCTTAATTATTCGAATGTACCAA
Scirpus_sylvaticus_dS005                             TTAGCTATGATAAATTGATTAGCTATGATATTCAATCTAGTTTAATACTTGTAAAACGCTTAATTATTCGAATGTACCAA
Eriophorum_virginicum_STA1807                        TTAGCTATGATAAATTGATTAGCTATGATATTCAATCTAGTTTAATACTTGTAAAACGCTTAATTATTCGAATGTACCAA
Eriophorum_gracile_STA393                            TTAGCTATGATAAATTGATTAGCTATGATATTCAATCTAGTTTAATACTTGTAAAACGCTTAATTATTCGAATGTACCAA
Eriophorum_tenellum_STA1928                          TTAGCTATGATAAATTGATTAGCTATGATATTCAATCTAGTTTAATACTTGTAAAACGCTTAATTATTCGAATGTACCAA
Eriophorum_latifolium_STA2051                        TTAGCTATGATAAATTGATTAGCTATGATATTCAATCTAGTTTAATACTTGTAAAACGCTTAATTATTCGAATGTACCAA
Eriophorum_russeolum_subsp_russeolum_STA1793         TTAGCTATGATAAATTGATTAGCTATGATATTCAATCTAGTTTAATACTTGTAAAACGCTTAATTATTCGAATGTACCAA
Eriophorum_scheuchzeri_subsp_scheuchzeri_STA1798     TTAGCTATGATAAATTGATTAGCTATGATATTCAATCTAGTTTAATACTTGTAAAACGCTTAATTATTCGAATGTACCAA
Eriophorum_viridicarinatum_STA1780                   TTAGCTATGATAAATTGATTAGCTATGATATTCAATCTAGTTTAATACTTGTAAAACGCTTAATTATTCGAATGTACCAA
Eriophorum_angustifolium_subsp_angustifolium_STA1777 TTAGCTATGATAAATTGATTAGCTATGATATTCAATCTAGTTTAATACTTGTAAAACGCTTAATTATTCGAATGTACCAA
Eriophorum_callitrix_STA1786                         TTAGCTATGATAAATTGATTAGCTATGATATTCAATCTAGTTTAATACTTGTAAAACGCTTAATTATTCGAATGTACCAA
Eriophorum_vaginatum_subsp_vaginatum_STA112          TTAGCTATGATAAATTGATTAGCTATGATATTCAATCTAGTTTAATACTTGTAAAACGCTTAATTATTCGAATGTACCAA
Trichophorum_alpinum_STA1815                         TTAGCTATGAT------------------ATTCAATCTAGTTTAATACTTGTAAAACGCTTAATTATTCGAATGTATCAA
Trichophorum_alpinum_STA2047                         TTAGCTATGAT------------------ATTCAATCTAGTTTAATACTTGTAAAACGCTTAATTATTCGAATGTATCAA
Trichophorum_mattfeldianum_STA2102                   TTAGCTATGAT------------------ATTAAATCTAGTTTAATACTTGTAAAACGCTTAATTATTCGAATGTATCAA
Trichophorum_subcapitatum_STA2070                    TTAGCTATGAT------------------ATTAAATCTAGTTTAATACTTGTAAAACGCTTAATTATTCGAATGTATCAA
Eriophorum_scabriculme_STA2451                       TTAGCTATGAT------------------ATTCAATCTAGTTTAATACTTGTAAAACGCTTAATTATTCGAATGTATCAA
Eriophorum_scabriculme_STA2400                       TTAGCTATGAT------------------ATTCAATCTAGTTTAATACTTGTAAAACGCTTAATTATTCGAATGTATCAA
Eriophorum_scabriculme_STA2401                       TTAGCTATGAT------------------ATTCAATCTAGTTTAATACTTGTAAAACGCTTAATTATTCGAATGTATCAA
Eriophorum_scabriculme_STA2408                       TTAGCTATGAT------------------ATTCAATCTAGTTTAATACTTGTAAAACGCTTAATTATTCGAATGTATCAA
Cypringlea_analecta_STA2052                          TTAGCTATGAT------------------ATTCAATCTAGTTTAATACTTGTAAAACGCTTAATTATTCGAATGTATCAA
Cypringlea_evadens_STA2053                           TTAGCTATGAT------------------ATTCAATCTAGTTTAATACTTGTAAAACGCTTAATTATTCGAATGTATCAA
Trichophorum_clintonii_STA1822                       TTAGCTATGATAAACTGATTAGCTATGATATTCAATCTAGTTTAATACTTGTAAAACGCTTAATTATTCGAATGTATCAA
Trichophorum_cespitosum_STA1819                      TTAGCTACGATAAACTGATTAGCTATGATATTCAATCTAGTTTAATACTTGTAAAACGCTTAATTATTCGAATGTATCAA
Trichophorum_cespitosum_subsp_cespitosum_STA1817     TTAGCTACGATAAACTGATTAGCTATGATATTCAATCTAGTTTAATACTTGTAAAACGCTTAATTATTCGAATGTATCAA
Trichophorum_uniflorum_STA1917                       TTAGCTATGATAAACTGATTAGCTATGATATTCAATCTAGTTTAATACTTGTAAAACGCTTAATTATTCGAATGTATCAA
Trichophorum_uniflorum_STA1918                       TTAGCTATGATAAACTGATTAGCTATGATATTCAATCTAGTTTAATACTTGTAAAACGCTTAATTATTCGAATGTATCAA
Trichophorum_pumilum_STA1820                         TTAGCTATGATAAACTGATTAGCTGTGATATTCAATCTAGTTTAATACTTGTAAAACGCTTAATTATTCGAATGTATCAA
Trichophorum_pumilum_STA1922                         TTAGCTATGATAAACTGATTAGCTGTGATATTCAATCTAGTTTAATACTTGTAAAACGCTTAATTATTCGAATGTATCAA
Oreobolopsis_tepalifera_STA2038                      TTAGCTATGATAAACTGATTAGCTATGATATTCAATCTAGTTTAATACTTGTAAAACGCTTAATTATTCGAATGTATCAA
Trichophorum_rigidum_subsp_rigidum_STA2043           TTAGCTATGATAAACTGATTAGCTATGATATTCAATCTAGTTTAATACTTGTAAAACGCTTAATTATTCGAATGTATCAA
Trichophorum_rigidum_subsp_rigidum_STA2078           TTAGCTATGATAAACTGATTAGCTATGATATTCAATCTAGTTTAATACTTGTAAAACGCTTAATTATTCGAATGTATCAA
Sumatroscirpus_rupestris_STA2769                     TTAGCTATGATAAACTTATTAGCTATGATATTCAATCTAGTTTAATACTTGTCAAACGCTTAATTATTCGAATGTATCAA
Carex_siderosticta_STA733                            TTAGCTATAATAAACTGATTAGCTATGATATTAAATCTAGTTTAATACTTGTAAAACGCTTAATTATTCGAATGTATCAA
Carex_blanda_STA183                                  TTAGCTATGATAAACTGATTAGCTATGATATGAAATCTAGTTTAATACTTGTAAAACGCTTAATTATTCAAATTTATCAG
Carex_polystachya_STA210                             TTAGCTATGATAAACTGATTAGCTATGATATGAAATCTAGTTTAATACTTGTAAAACGCTTAATTATTCGAATCTATCAG
Carex_pulicaris_STA105                               TTAGCTATGATAAACTGATTAGCTATGATATTAAATCTAGTTTAATACTTGTAAAACGCTTAATTATTCGAATCTATCAA
Schoenoxiphium_lanceum_STA710                        TTAGCTATGATAAACTGATTAGCTATGATATTAAATCTAGTTTAATACTTGTAAAACGCTTAATTATTCGAATCTATCAA
Carex_acicularis_STA84                               TTAGCTATGATAAACTGATTAGCTATGATATTAAATCTAGTTTAATACTTGTAAAACGCTTAATTATTCGAATCTATCAA
Carex_aphylla_STA1279                                TTAGCTATGATAAACTGATTAGCTATGATATTAAATCTAGTTTAATACTTGTAAAACGCTTAATTATTCGAATCTATCAA
Carex_gynocrates_STA817                              TTAGTTATGATAAACTGATTAGCTATGATATTAAATCTAGTTTAATACTTGTGAAACGCTTAATTATTCGAATCTATCAA
Carex_stipata_STA1808                                TTAGTTATGATAAACTGATTAGCTATGATATTAAATCTAGTTTAATACTTGTGAAACGCTTAATTATTCGAATCTATCAA
Kobresia_simpliciuscula_STA1801                      TTAGCTATGATAAACTGATTAGCTATGATATTAAATCTAGTTTAATACTTGTAAAACGCTTAATTATTCGAATCTATCAA
Carex_rupestris_STA1581                              TTAGCTATGATAAACTGATTAGCTATGATATTAAATCTAGTTTAATACTTGTAAAACGCTTAATTATTCGAATCTATCAA
Uncinia_ecuadorensis_STA148                          TTAGCTATGAT------------------ATTAAATCTAGTTTAATACTTGTAAAACGCTTAATTATTCGAATCTATCAA

Erioscirpus_comosus_STA2092                          CCGAATTCTTTGATGA------ATTCGGTTATTCAAAATTGTAACCAAAATCAAATTAATGAGCACAACCGCTTTTTTTA
Isolepis_aucklandica_STA1906                         CCGAATTCTTTTTTGA------ATTCGGTTATTCAAAATTGTAACCAAAATCAAATAAATGAGCACAACCGCTTTTTTTA
Eleocharis_acicularis_d484                           CCGAATTCTTTGTTGA------ATACGGTTTTTCAACATTGTAATCCAAATCAAATTAATGAGCACAATCGCTTTTTTTA
Bulbostylis_atrosanguinea_STA321                     CCGAAATCTTTGATGA------ATTTGGTTATTCAAAATTGTAACCAAAATCAAATTAATGAGCACAATCGCTTTTTTTA
Abildgaardia_ovata_STA328                            CCGAAATCTTTGATGA------ATTCGGTTTTTCATAATTGTAACCAAAATCAAATTAATGAGTACAATCGCTTTTTTTA
Dulichium_arundinaceum_STA154                        CCGAATTTTTTGATGA------ATTCGGTTATTCACAACTGTACTCAAAATCAAATTAATGAGTACAACCGCTTTTTTTA
Blysmus_compressus_STA1902                           CCAAATTTTTTGATGA------ATTCGGTTATTCAAAACTGTACTCAAAATCAAATTAATGAGTACAACCGCTTTTTTTA
Blysmopsis_rufa_STA1913                              CCGAATTTTTTGATGA------ATTCGGTTATTCAAAACTGTACTCAAAATCAAATTAATGAGTACAACCGCTTTTTTTA
Khaosokia_caricoides_STA387                          CCGAATTTTTTGATGA------ATTCGGTTATTCAAAACTGTAACCAAAATCAAATTAATGAGTATAACCGCTTTTTTTA
Calliscirpus_brachythrix_STA2132                     CCGAATTTTTTGATGA------ATTCGGTTATTCAAAATTGTAACCAAAATCAAATTAATGAGTACAACCGCTTTTTTTA
Calliscirpus_criniger_STA1898                        CCGAATTTTTTGATGA------ATTCGGTTATTCAAAATTGTAACCAAAATCAAATTAATGAGTACAACCGCTTTTTTTA
Amphiscirpus_nevadensis_STA2141                      CCGAATTTTTTGATGA------ATTTGGTTATTCAAAACTGTAACCAAAATCAAATTAATGGGTACAACCGCTTTTTTTA
Zameioscirpus_atacamensis_STA2105_2143               CCGAATTTTTTGATGA------ATTCGGTTATTCAAAACTGTAACCAAAATCAAATTAATGAGTACAACCGCTTTTTTTA
Phylloscirpus_deserticola_STA2101                    CCGAATTTTTTGATGA------ATTCGGTTATTCAAAACTCTAACCAAAATCAAATTAATGAGTACAACCGCTTTTTTTA
Rhodoscirpus_asper_Argentina_STA2173                 CCGAATTTTTTGATGA------ATTCTGTTATTCAAAACTGTAACCAAAATCAAATTAATGAGTACAACCGCTTTTTTTA
Scirpus_divaricatus_dS014                            CCGAATTTTTTGATGAATATGAATTCGGTTATTCAAAACTGTAACCAAAATCAAATTAATGAGTACAACCGCTTTTTTTA
Scirpus_pendulus_STA1978                             CCGAATTTTTTGATGA------TTTCGGTTATTCAAAACTGTAACCAAAATCAAATTAATGAGTACAACCGCTTTTTTTA
Scirpus_cyperinus_STA1773                            CCGAATTTTTTAATGA------ATTCGATTATTCAAAACTGTAACCAAAATCAAATTAATGAGTACAACCGCTTTTTTTA
Scirpus_longii_dS052                                 CCGAATTTTTTGATGA------ATTCGATTATTCAAAACTGTAACCAAAATCAAATTAATGAGTACAACCGCTTTTTTTA
Scirpus_wichurae_dS003                               CCGAATTTTTTGATGA------ATTCGATTATTCAAAACTGTAACCAAAATCAAATTAATGAGTACAACCGCTTTTTTTA
Scirpus_karuisawensis_dS004                          CCGAATTTTTTGATGA------ATTCGATTATTCAAAACTGTAACCAAAATCAAATTAATGAGTACAACCGCTTTTTTTA
Scirpus_polystachyus_STA349                          CCGAATTTTTTGATGA------ATTCGATTATTAAAAACTGTAACCAAAATCAAATTAATGAGTACAACCGCTTTTTTTA
Scirpus_polyphyllus_dS050                            CCGAATTTTTTGATGA------ATTCGATTATTCAAAACTGTAACCAAAATCAAATTAATGAGTACAACCGCTTTTTTTA
Scirpus_hattorianus_STA1984                          CCGAATTTTTTGATGA------ATTCGATTATTCAAAACTGTAACCAAAATCAAATTAATGAGTACAACCGCTTTTTTTA
Scirpus_pallidus_STA1983                             CCGAATTTTTTGATGA------ATTCGATTGTTCAAAACTGTAACCAAAATCAAATTAATGAGTACAACCGCTTTTTTTA
Scirpus_radicans_STA1915                             CCGAATTTTTTGATGA------ATTCGATTATTCAAAACTGTAACCAAAATCAAATTAATGAGTACAACCGCTTTTTTTA
Scirpus_maximowiczii_STA1920                         CCGAATTTTTTGATGA------ATTCGATTATTCTAAACTGTAACCAAAATCAAATTAATGAGTACAACCGCTTTTTTTA
Scirpus_microcarpus_STA1976                          CCGAATTTTTTGATGA------ATTCGATTATTCAAAACTGTAACCAAAATCAAATTAATGAGTACAACCGCTTTTTTTA
Scirpus_sylvaticus_dS005                             CCGAATTTTTTGATGA------ATTCGATTATTCAAAACTGTAACCAAAATCAAATTAATGAGTACAACCGCTTTTTTTA
Eriophorum_virginicum_STA1807                        CCGAATTTTTTGATGA------ATTCGATTATTCAAAACTGTAACCAAAATCAAATTAATGAGTACAACCGCTTTTTTTA
Eriophorum_gracile_STA393                            TCGAATTTTTTGATGA------ATTCGATTATTCAAAACTGTAACCAAAATCAAATTAATGAGTACAACCGCTTTTTTTA
Eriophorum_tenellum_STA1928                          CCGAATTTTTTGATGA------ATTCGATTATTCAAAACTGTAACCAAAATCAAATTAATGAGTACAACCGCTTTTTTTA
Eriophorum_latifolium_STA2051                        CCGAATTTTTTGATGA------ATTCGATTATTCAAAACTGTAACCAAAATCAAATTAATGAGTACAACCGCTTTTTTTA
Eriophorum_russeolum_subsp_russeolum_STA1793         CCGAATTTTTTGATGA------ATTCGATTATTCAAAACTGTAACCAAAATCAAATTAATGAGTACAACCGCTTTTTTTA
Eriophorum_scheuchzeri_subsp_scheuchzeri_STA1798     CCGAATTTTTTGATGA------ATTTGATTATTCAAAACTGTAACCAAAATCAAATTAATGAGTACAACCGCTTTTTTTA
Eriophorum_viridicarinatum_STA1780                   CCGAATTTTTTGATGA------ATTCGATTATTCAAAACTGTAACCAAAATCAAATTAATGAGTACAACCGCTTTTTTTA
Eriophorum_angustifolium_subsp_angustifolium_STA1777 CCGAATTTTTTGATGA------ATTCGATTATTCAAAACTGTAACCAAAATCAAATTAATGAGTATAACCGCTTCTTTTA
Eriophorum_callitrix_STA1786                         CCGAATTTTTTGATGA------ATTCGATTATTCAAAACTGTAACCAAAATCAAATTAATGAGTACAACCGCTTTTTTTA
Eriophorum_vaginatum_subsp_vaginatum_STA112          CCGAATTTTTTGATGA------ATTCGATTATTCAAAACTGTAACCAAAATCAAATTAATGAGTACAACCGCTTTTTTTA
Trichophorum_alpinum_STA1815                         CCGAATTTTTTGATGA------ATTCGGTTATTCAAAACTGTAACCAAAATCAAATTAATGAGTACAACCGCTTTTTTTA
Trichophorum_alpinum_STA2047                         CCGAATTTTTTGATGA------ATTCGGTTATTCAAAACTGTAACCAAAATCAAATTAATGAGTACAACCGCTTTTTTTA
Trichophorum_mattfeldianum_STA2102                   CCGAATTTTTTGATGA------ATTCGGTTATTCAAAACTGTAACCAAAAGAAAATTAATGAGTACAACCGCTTTTTTTA
Trichophorum_subcapitatum_STA2070                    CCGAATTTTTTGATGA------ATTCGGTTATTCAAAACTGTAACCAAAATAAAATTAATGAGTACAACCGCTTTTTTTA
Eriophorum_scabriculme_STA2451                       CCGAATTTTTTGATGA------ATTCGGTTATTCAAAACTGTAACCAAAATAAAATTAATGAGTACAACCGCTTTTTTTA
Eriophorum_scabriculme_STA2400                       CCGAATTTTTTGATGA------ATTCGGTTATTCAAAACTGTAACCAAAATAAAATTAATGAGTACAACCGCTTTTTTTA
Eriophorum_scabriculme_STA2401                       CCGAATTTTTTGATGA------ATTCGGTTATTCAAAACTGTAACCAAAATAAAATTAATGAGTACAACCGCTTTTTTTA
Eriophorum_scabriculme_STA2408                       CCGAATTTTTTGATGA------ATTCGGTTATTCAAAACTGTAACCAAAATAAAATTAATGAGTACAACCGCTTTTTTTA
Cypringlea_analecta_STA2052                          CCGAATTTTTTGATGA------ATTCGGTTATTCAAAACTGTAACCAAAATAAAATTAATGAGTACAACCGCTTTTTTTA
Cypringlea_evadens_STA2053                           CCGAATTTTTTGATGA------ATTCGGTTATTCAAAACTGTAACCAAAATAAAATTAATGAGTACAACCGCTTTTTTTA
Trichophorum_clintonii_STA1822                       CCGAATTTTTTGATGA------ATTCGGTTATTCAAAACTGTAACCAAAATCAAATTAATGAGTACAACCGCTTTTTTTA
Trichophorum_cespitosum_STA1819                      CCGAATTTTTTGATGA------ATTCGGTTATTCAAAACTGTAACCAAAATCAAATTAATGAGTACAACCGCTTTTTTTA
Trichophorum_cespitosum_subsp_cespitosum_STA1817     CCGAATTTTTTGATGA------ATTCGGTTATTCAAAACTGTAACCAAAATCAAATTAATGAGTACAACCGCTTTTTTTA
Trichophorum_uniflorum_STA1917                       CCGAATTTTTTGATGA------ATTCGGTTATTCAAAACTGTAACCAAAATCAAATTAATGAGTACAACCGCTTTTTTTA
Trichophorum_uniflorum_STA1918                       CCGAATTTTTTGATGA------ATTCGGTTATTCAAAACTGTAACCAAAATCAAATTAATGAGTACAACCGCTTTTTTTA
Trichophorum_pumilum_STA1820                         CCGAATTTTTTGATGA------ATTTGGTTATTCAAAACTGTAACCAAAATCAAATTAATGAGTACAACCGCTTTTTTTA
Trichophorum_pumilum_STA1922                         CCGAATTTTTTGATGA------ATTTGGTTATTCAAAACTGTAACCAAAATCAAATTAATGAGTACAACCGCTTTTTTTA
Oreobolopsis_tepalifera_STA2038                      CCGAATTTTTTGATGA------ATTCGGTTATTCAAAACTGTAACCAAAATCAAATTAATGAGTACAATCGCTTTTTTTA
Trichophorum_rigidum_subsp_rigidum_STA2043           CCGAATTTTTTGATGA------ATTCGGTTATTCAAAACTGTAACCAAAATCAAATTAATGAGTACAATCGCTTTTTTTA
Trichophorum_rigidum_subsp_rigidum_STA2078           CCGAATTTTTTGATGA------ATTCGGTTATTCAAAACTGTAACCAAAATCAAATTAATGAGTACAATCGCTTTTTTTA
Sumatroscirpus_rupestris_STA2769                     CCGAATTTTTTGATGA------ATTCGGTTATTCAAAACTGTAACCAAAATCAAATTAATGAGTACAACCGCTTTTTTTA
Carex_siderosticta_STA733                            TCGAATTTTTTGATGA------ATTCGGTTATTCAAAACTGTAACCAAAATCAAATTAATGAGTACAACCGCTTTTTTTA
Carex_blanda_STA183                                  TCGAATTTTTTGATGA------ATTTGGTTTTTCAAAACTGTAACCAAAATCAAATTAATGAGTACAACCGCTTTTTTTA
Carex_polystachya_STA210                             TCGAATTTTTTGATGA------ATTCGGTTATTAAAAACTGTAACCAAAATCAAATTAATGAGTACAACCGCTTTTTTTA
Carex_pulicaris_STA105                               TCGAATTTTTTGATGA------ATTCCGTTATTCAAAACTGTAACCAAAATCAAATTAATGAGTACAACCGCTTTTTTTA
Schoenoxiphium_lanceum_STA710                        TCGAATTTTTTGATGA------ATTCGGTTATTCAAAACTGTAACCAAAATCAAATTAATGAGTACAACCGCTTTTTTTA
Carex_acicularis_STA84                               TCGAATTTTTTGATGA------ATTCGGTTATTCAAAACTGTAACCAAAATCAAATTAATGAGTACAACCGCTTTTTTTA
Carex_aphylla_STA1279                                TCGAATTTTTTGATGA------ATTCGGTTATTCAAAACTGTAACCAAAATAAAATTAATGAGTACAACCGCTTTTTTTA
Carex_gynocrates_STA817                              TCGAATTTTTTGATGA------ATTCGGTTATTCAAAACTGTAACCAAAATCAAATTAATGAGTACAACCGCTTTTTTTA
Carex_stipata_STA1808                                TCGAATTTTTTGATGA------ATTCGGTTATTCAAAACTGTAACCAAAATCAAATTAATGAGTACAACCGCTTTTTTTA
Kobresia_simpliciuscula_STA1801                      TCGAATTTTTTGATGA------ATTTGGTTATTCAAAACTGTAACCAAAATCAAATTAATGAGTACAACCGCTTTTTTTA
Carex_rupestris_STA1581                              TCGAATTTTTTGATGA------ATTCGGTTATTCAAAACTGTAACCAAAATCAAATTAATGAGTACAACCGCTTTTTTTA
Uncinia_ecuadorensis_STA148                          TCGAATTTTTTGATGA------ATTCGGTTATTCAAAACTGTAACCAAAATCAAATTAATGAGTACAACCGCTTTTTTTA

Erioscirpus_comosus_STA2092                          CGCTCATTTTTTTTCTCAGATGATATCTGAAGGTTTTAGTTTTGTTGTAGAAATTCCATTCTTTCTTCGATTTCTATTTT
Isolepis_aucklandica_STA1906                         CGCTCATTTTTTTTCTCAGATGATATCTGAAGGTTTTAGTTTTGTTGTAGAAATTCCATTCTTTTTTCAATTGATATTTT
Eleocharis_acicularis_d484                           TGCTCATTTTTTTTCTCAGATGATATCTGAGGGTTTTGGTTTTGTTATAGAAATTCCATTTTCCCTTCGATTTTTTCTTT
Bulbostylis_atrosanguinea_STA321                     CGCTCATTTTTTTTGTCAGATGATATCTGAAGGTTTTGGTTTTGTTGTAGAAATTCCATTCTCCCTTCGATTTCTTTTAT
Abildgaardia_ovata_STA328                            CGCTCATTTTTTTTCTCAGATGATATTTGAGGGTTTTGGTTTTGTTGTAGAAATTCCATTCTCCCTTCGATTTCTTTTTT
Dulichium_arundinaceum_STA154                        CGCTCATTTTTTTTCTCAAATGATATCTGAGGGTTTTGGTTTTGTTGTAGAAATTCCATTCTCCCTTCGATTTCTATTTT
Blysmus_compressus_STA1902                           CGCTCATTTTTTTTCTCAGATGATATCTGAGGGTTTTGGTTTTGTTGTAGAAATTCCATTCTCCCTTCGATTTCTATTTT
Blysmopsis_rufa_STA1913                              CGCTCATTTTTTTTCTCAGATGATATCTGAGGGTTTTAGTTTTGTTGTAGAAATTCCATTCTCGCTTCGATTTCTATTTT
Khaosokia_caricoides_STA387                          TGCTCATTTTTTTTCTCAGATGATATCTGAGGGTTTTGGTTTTGTTGTAGAAATTCCATTCTCGCTTCGATTTCTATTTT
Calliscirpus_brachythrix_STA2132                     TGCTCATTTTTTTTCTCAGATGATATCTGAAGGTTTTGGTTTTGTTGTAGAAATTCCATTCTCCCTTCAATTTCTATTTT
Calliscirpus_criniger_STA1898                        TGCTCATTTTTTTTCTCAGATGATATCTGAAGGTTTTGGTTTTGTTGTAGAAATTCCATTCTCCCTTCGATTTCTATTTT
Amphiscirpus_nevadensis_STA2141                      TGCTCATTTTTTTTCTCAGATGATATCTGAGGGTTTTAGTTTTGTTATAGAAATTCCATTCTCCCTTCAATTTCTATTTT
Zameioscirpus_atacamensis_STA2105_2143               TGCTCATTTTTTTTCTCAGATGATATCTGAGGGTTTTGGTTTTGTTGTAGAAATTCCATTCTCCCTTCGATTTCTATTTT
Phylloscirpus_deserticola_STA2101                    TGCTCATTTTTTTTCTCAGATGATATCTGAGGGTTTTGGTTTTGTTGTAGAAATTCCATTCTCCCTTCGATTTCTATTTT
Rhodoscirpus_asper_Argentina_STA2173                 TGCTCATTTTTTTTCTCAGATGATATCTGAGGGTTTTGGTTTTGTTGTAGAAATTCCATTCTCCCTTCGATTTCTATTTT
Scirpus_divaricatus_dS014                            TGCTCATTTTTTTTCTCAGATGATATCTGAGGGTTTTGGTTTTGTTGTAGAAATTCCATTCTCCCTTCGATTTCTATTTT
Scirpus_pendulus_STA1978                             TGCTCATTTTTTTTCTCAGATGATATCTGAGGGTTTTGGGTTTGTTGTAGAAATTCCATTCTCCCTTCGATTTCGATTTT
Scirpus_cyperinus_STA1773                            TGCTCATTTTTTTTCTCAGATGATATCTGAGGGTTTTGGTTTTGTTGTAGAAATTCCATTCTCCCTTCGATTTCTATTTT
Scirpus_longii_dS052                                 TGCTCATTTTTTTTCTCAGATGATATCTGAGGGTTTTGGTTTTGTTGTAGAAATTCCATTCTCCCTTCGATTTCTATTTT
Scirpus_wichurae_dS003                               TGCTCGTTTTTTTTCTCAGATGATATCTGAGGGTTTTGGTTTTGTTGTAGAAATTCCATTCTCCCTTCGATTTCTATTTT
Scirpus_karuisawensis_dS004                          TGCTCATTTTTTTTCTCAGATGATATCTGAGGGTTTTGGTTTTGTTGTAGAAATTCCATTCTCCCTTCGATTTCTATTTT
Scirpus_polystachyus_STA349                          TGCTCATTTTTTTTCTCAGATGATATCTGAGGGTTTTGGTTTTGTTGTAGAAATTCCATTCTCCCTTCGATTTCTATTTT
Scirpus_polyphyllus_dS050                            TGCTCATTTTTTTTCTCAGATGATATCTGAGGGTTTTGGTTTTGTTGTAGAAATTCCATTCTCCCTTCGATTTCTATTTT
Scirpus_hattorianus_STA1984                          TGCTCATTTTTTTTCTCAGATGATATCTGAGGGTTTTGGTTTTGTTGTAGAAATTCCATTCTCCCTTCGATTTCTATTTT
Scirpus_pallidus_STA1983                             TGCTCATTTTTTTTCTCAGATGATATCTGAGGGTTTTGGTTTTGTTGTAGAAATTCCATTCTCCCTTCGATTTCTATTTT
Scirpus_radicans_STA1915                             TGCTCATTTTTTTTCTCAGATGATATCTGAGGGTTTTGGTTTTGTTGTAGAAATTCCATTCTCCCTTCGATTTCTATTTT
Scirpus_maximowiczii_STA1920                         TGCTCATTTTTTTTCTCAGATGATATCTGAGGGTTTTGGTTTTGTTGTAGAAATTCCCTTCTCCCTTCGATTTCTATTTT
Scirpus_microcarpus_STA1976                          TGCTCATTTTTTTTCTCAGATGATATCTGAGGGTTTTGGTTTTGTTGTAGAAATTCCATTCTCCCTTCGATTTCTATTTT
Scirpus_sylvaticus_dS005                             TGCTCATTTTTTTTCTCAGATGATATCTGAGGGTTTTGGTTTTGTTGTAGAAATTCCATTCTCCCTTCGATTTCTATTTT
Eriophorum_virginicum_STA1807                        TGCTCATTTTTTTTCTCAGATGATATCTGAGGGTTTTGGTTTTGTTGTAGAAATTCCATTCTCCCTTCGATTTCTATTTT
Eriophorum_gracile_STA393                            TGCTCATTTTTTTTCTCAGATGATATCTGAGGGTTTTGGTTTTGTTGTAGAAATTCCATTCTCCCTTCGATTTCTATTTT
Eriophorum_tenellum_STA1928                          TGCTCATTTTTTTTCTCAGATGATATCTGAGGGTTTTGGTTTTGTTGTAGAAATTCCATTCTCCCTTCGATTTCTATTTT
Eriophorum_latifolium_STA2051                        TGCTCATTTTTTTTCTCAGATGATATCTGAGGGTTTTGGTTTTGTTGTAGAAATTCCATTCTCCCTTCGATTTCTATTTT
Eriophorum_russeolum_subsp_russeolum_STA1793         TGCTCATTTTTTTTCTCAGATGATATCTGAGGGTTTTGGTTTTGTTGTAGAAATTCCATTCTCCCTTCGATTTCTATTTT
Eriophorum_scheuchzeri_subsp_scheuchzeri_STA1798     TGCTCATTTTTTTTCTCAGATGATATCTGAGGGTTTTGGTTTTGTTGTAGAAATCCCATTCTCCCTTCGATTTCTATTTT
Eriophorum_viridicarinatum_STA1780                   TGCTCATTTTTTTTCTCAGATGATATCTGAGGGTTTTGGTTTTGTTGTAGAAATTCCATTCTCCCTTCGATTTCTATTTT
Eriophorum_angustifolium_subsp_angustifolium_STA1777 TGCTCATTTTTTTTCTCAGATGATATCTGAGGGTTTTGGTTTTGTTGTAGAAATTCCATTCTCCCTTCGATTTCTATTTT
Eriophorum_callitrix_STA1786                         TGCTCATTTTTTTTCTCAGATGATATCTGAGGGTTTTGGTTTTGTTGTAGAAATTCCATTCTCCCTTCGATTTCTATTTT
Eriophorum_vaginatum_subsp_vaginatum_STA112          TGCTCATTTTTTTTCTCAGATGATATCTGAGGGTTTTGGTTTTGTTGTAGAAATTCCATTCTCCCTTCGATTTCTATTTT
Trichophorum_alpinum_STA1815                         TGCTCATTTTTTTTCTCAGATGATATCTGAGGGTTTTGGTTTTGTTGTAGAAATTTCATTCTCCCTTCGATTTCTATTTT
Trichophorum_alpinum_STA2047                         TGCTCATTTTTTTTCTCAGATGATATCTGAGGGTTTTGGTTTTGTTGTAGAAATTTCATTCTCCCTTCGATTTCTATTTT
Trichophorum_mattfeldianum_STA2102                   TGCTCATTTTTTTTCTCAGATGATATCTGAGGGTTTTGGTTTTGTTGTAGAAATTCCATTCTCCCTTCGATTTCTATTTT
Trichophorum_subcapitatum_STA2070                    TGCTCATTTTTTTTCTCAGATGATATCTGAGGGTTTTGGTTTTGTTGTAGAAATTCCATTCTCCCTTCGATTTCTATTTT
Eriophorum_scabriculme_STA2451                       TGCTCATTTTTTTTCTCAGATGATATCTGAGGGTTTTGTTTTTGTTGTAGAAATTCCATTCTCCCTTCGATTTCTATTTT
Eriophorum_scabriculme_STA2400                       TGCTCATTTTTTTTCTCAGATGATATCTGAGGGTTTTGTTTTTGTTGTAGAAATTCCATTCTCCCTTCGATTTCTATTTT
Eriophorum_scabriculme_STA2401                       TGCTCATTTTTTTTCTCAGATGATATCTGAGGGTTTTGTTTTTGTTGTAGAAATTCCATTCTCCCTTCGATTTCTATTTT
Eriophorum_scabriculme_STA2408                       TGCTCATTTTTTTTCTCAGATGATATCTGAGGGTTTTGTTTTTGTTGTAGAAATTCCATTCTCCCTTCGATTTCTATTTT
Cypringlea_analecta_STA2052                          TGCTCATTTGTTTTCTCAGATGATATCTGAGGGTTTTGGTTTTGTTGTAGAAATTCCATTCTCTCTTCGATTTCTATTTT
Cypringlea_evadens_STA2053                           TGCTCATTTGTTTTCTCAGATGATATCTGAGGGTTTTGGTTTTGTTGTAGAAATTCCATTCTCTCTTCGATTTCTATTTT
Trichophorum_clintonii_STA1822                       TGCTCATTTTTTTTCTCAGATGATATCTGAGGGTTTTGGTTTTGTTGTAGAAATTCCATTCTCGCTTCGATTTCTATTTT
Trichophorum_cespitosum_STA1819                      TGCTCATTTTTTTTCTCAGATGATATCTGAGGGTTTTGGTTTTGTTGTAGAAATCCCATTCTCCCTTCAATTTCTATTTT
Trichophorum_cespitosum_subsp_cespitosum_STA1817     TGCTCATTTTTTTTCTCAGATGATATCTGAGGGTTTTGGTTTTGTTGTAGAAATCCCATTCTCCCTTCAATTTCTATTTT
Trichophorum_uniflorum_STA1917                       TGCTCATTTTTTTTCTCAGATGATATCTGAGGGTTTTGGTTTTGTTGTAGAAATTCCATTCTCCTTTCGATTTCTATTTT
Trichophorum_uniflorum_STA1918                       TGCTCATTTTTTTTCTCAGATGATATCTGAGGGTTTTGGTTTTGTTGTAGAAATTCCATTCTCCTTTCGATTTCTATTTT
Trichophorum_pumilum_STA1820                         TGCTCATTTTTTTTCTCAGATGATATCTGAGGGTTTTGGTTTTGTTGTAGAAATTCCATTCTCCCTTCGATTTCTATTTT
Trichophorum_pumilum_STA1922                         TGCTCATTTTTTTTCTCAGATGATATCTGAGGGTTTTGGTTTTGTTGTAGAAATTCCATTCTCCCTTCGATTTCTATTTT
Oreobolopsis_tepalifera_STA2038                      TGCTCATTTTTTTTCTCAGATGATATCTGAGGGTTTTGGTTTTGTTGTAGAAATTCCATTCTCCCTTCGATTTCTATTTT
Trichophorum_rigidum_subsp_rigidum_STA2043           TGCTCATTTTTTTTCTCAGATGATATCTGAGGGTTTTGGTTTTGTTGTAGAAATTCCATTCTCCCTTCGATTTCTATTTT
Trichophorum_rigidum_subsp_rigidum_STA2078           TGCTCATTTTTTTTCTCAGATGATATCTGAGGGTTTTGGTTTTGTTGTAGAAATTCCATTCTCCCTTCGATTTCTATTTT
Sumatroscirpus_rupestris_STA2769                     TGCTCATTTTTTTTCTCAGATGATATCTGAGGGTTTTGGTTTTGTTGTAGAAATCCCATTCTCCCTTCGATTTCTATTTT
Carex_siderosticta_STA733                            TGCTTATTTTTTTTCTCAGATGATATCTGAGGGTTTTGGTTTTGTTGTAGAAATTCCATTCTCCCTTCGATTTTTATTTT
Carex_blanda_STA183                                  TTCTCATTTTTTTTCTCAGATGATATCTGAGGGTTTTGGTTTTGTTGTAGAAATTCCATTCTCCGTTCAATTTTTATTTT
Carex_polystachya_STA210                             TTCTCATTTTTTTTCTCAGATGATATCTGAGGGTTTTGCTTTTGTTGTAGAAATTCCATTCTCCCTTCGATTTTTATTTT
Carex_pulicaris_STA105                               TGCTCATTTTTTTTCTCAGATGATATCTGAGGGTTTTGCTTTTGTTGTAGAAATTCCATTCTCCTTTCGACTTTTATTTT
Schoenoxiphium_lanceum_STA710                        TGCTCATTTTTTTTCTCAGATGATATCTGAGGGTTTTGTTTTTGTTGTAGAAATTCCATTCTCCCTTCAATTTTTATTTT
Carex_acicularis_STA84                               TGCTCATTTTTTTTCTCAGATGATATCTGAGGGTTTTGCTTTTGTTGTAGAAATTCCATTCTCCCTTCGATTTTTATTTT
Carex_aphylla_STA1279                                TGCTCATTTTTTTTCTCAGATGATATCTGAGGGTTTTGCTTTTGTTGTAGAAATTCCATTTTCCCTTCAATTTTTATTTT
Carex_gynocrates_STA817                              TGCTCATTTTTTTTCTCAGATGATATCTGAGGGTTTTGGTTTTGTTGTAGAAATTCCATTCTCCCTTAGATTTTTATTTT
Carex_stipata_STA1808                                TGCTCATTTTTTTTCTCAGATGATATCTGAGGGTTTTGGTTTTGTTGTAGAAATTCCATTCTCCCTTAGATTCTTATTTT
Kobresia_simpliciuscula_STA1801                      TGCTCATTTTTTTTCTCAGATGATATCTGAGGGTTTTGCTTTTATTGTAGAAATTCCATTCTCCCTTCGATTTTTACTTT
Carex_rupestris_STA1581                              TGCTCATTTTTTTTCTCAGATGATATCTGAGGGTTTTGCTTTTGTTGTAGAAATTCCATTCTCCCTTCGATTTTTACTTT
Uncinia_ecuadorensis_STA148                          TGCTCATTTTTTTTATCAGATGATATCTGAGGGTTTTGCTTTTGTTGTAGAAATTCCATTCTCCCTTCGATTTTTACTTT

Erioscirpus_comosus_STA2092                          CCTCC------TCTAAAAAAAAAATATCAAAATTGCAAAATATAAAATCTATTCATTCAACATTTTCTTTTTTAGAGGAC
Isolepis_aucklandica_STA1906                         CTTCC------TCTAAAAAAAAAATATCAAAATTGCAAAATTTACGATCTATTCATTCAACATTTTCTTTTTTAGAGGAC
Eleocharis_acicularis_d484                           CCATT------TCTAACAAAAAAATATTAAAATTGCAAAATTTACGATCTATTCATTCAATATTTTCTTTTTTAGAGGAC
Bulbostylis_atrosanguinea_STA321                     TTTCT------TCTAAAAAAAAAATATCAAAATTGCAAAATTTACGATCTATTCATTCAATATTTTCTTTTTTAGAGGAC
Abildgaardia_ovata_STA328                            TTTCT------TCTAAAAAAAAAATATCAAAATTGAAAAATTTACGATCTATTCATTCAATATTTTCTTTTTTAGAGGAC
Dulichium_arundinaceum_STA154                        CCTAC------TCTAAAAAAAAAATATCAAAATTGCAAGATTTACGATCTATTCATTCNATATTTTCTTTTTTAGAGGAN
Blysmus_compressus_STA1902                           CCTAC------TCTAAAAAAAAAATGGCAAAATTGCAAGATTTACGATCTATTCATTCAATATTCTCTTTTTTAGAGGAT
Blysmopsis_rufa_STA1913                              CCTAC------TCTAAAAAAAAAATATCAAAATTGCAAGATTTACGATCTATTCATTCAATATTCTCTTTTTTAGAGGAT
Khaosokia_caricoides_STA387                          CCTAC------TCTAAAAAAAAAATATTAAAATTGCAAGATTTACGATCTATTCATTCAATATTTTCTTTTTTAGAGGAC
Calliscirpus_brachythrix_STA2132                     CCTAC------TCTAAAAAAAAAATATCAAAATTGCAAGATTTACGATCTATTCATTCAATATTTTCTTTTTTAGAGGAC
Calliscirpus_criniger_STA1898                        CCTAC------TCTAAAAAAAAAATATCAAAATTGCAAGATTTACGATCTATTCATTCAATATTTTCTTTTTTAGAGGAC
Amphiscirpus_nevadensis_STA2141                      CCTAC------TCTAAAAAAAAAATATCAAAATTGCAAGATTTACGATCTATTCATTCAATATTTTCTTTTTTAGAAGAC
Zameioscirpus_atacamensis_STA2105_2143               CCTACTCTAACTCTAAAAAAAAAATATCAAAATTGCAAGATTTACGATCTATTCATTCAATATTTTCTTTTTTAGAGGAC
Phylloscirpus_deserticola_STA2101                    CCTAC------TCTAAAAAAAAAATATCAAAATTGCAAGATTTACAATCTATTCATTCAATATTTTCTTTTTTAGAGGAC
Rhodoscirpus_asper_Argentina_STA2173                 CCTAC------TCTAAAAAAAAAATATCAAAATTGCAAGATTTACGATCTATTCATTCAATATTTTCTTTTTTAGAGGAC
Scirpus_divaricatus_dS014                            CCTAC------TCTAAAAAAAAAATATTCAAATTGCAAGATTTACGATCTATTCATTCAATATTTTCTTTTTTAGAGGAC
Scirpus_pendulus_STA1978                             CCTAC------TCTAAAAAAAAAATATCAAAATTGCAAGATTTACGATCTATTCATTCAATATTTTCTTTTTTAGAGGAC
Scirpus_cyperinus_STA1773                            CCTAC------TCTAAAAAAAAAATATCAAAATTGCAAGATTTACGATCTATTCATTCAATATTTTCTTTTTTAGAGGAC
Scirpus_longii_dS052                                 CCTAC------TCTAAAAAAAAAATATCAAAATTGCAAGATTTACGATCTATTCATTCAATATTTTCTTTTTTAGAGGAC
Scirpus_wichurae_dS003                               CCTAC------TCTAAAAAAAAAATATCAAAATTGCAAGATTTACGATCTATTCATTCAATATTTTCTTTTTTAGAGGAC
Scirpus_karuisawensis_dS004                          CCTAC------TCTAAAAAAAAAATATCAAAATTGCAAGATTTACGATCTATTCATTCAATATTTTCTTTTTTAGAGGAC
Scirpus_polystachyus_STA349                          CCTAC------TCTAAAAAAAAAATATCAAAATTGCAAGATTTACGATCTATTCATTCAATATTTTCTTTTTTAGAGGAC
Scirpus_polyphyllus_dS050                            CCTAC------TCTAAAAAAAAAATATCAAAATTGCAAGATTTACGATCTATTCATTCAATATTTTCTTTTTTAGAGGAC
Scirpus_hattorianus_STA1984                          CCTAC------TCTAAAAAAAAAATATCAAAATTGCAAGATTTACGATCTATTCATTCAATATTTTCTTTTTTAGAGGAC
Scirpus_pallidus_STA1983                             CCTAC------TCTAAAAAAAAAATATCAAAATTGCAAGATTTACGATCTATTCATTCAATATTTTCTTTTTTAGAGGAC
Scirpus_radicans_STA1915                             CCTAC------TCTAAAAAAAAAATATCAAAATTGCAAGATTTACGATCTATTCATTCAATATTTTCTTTTTTAGAGGAC
Scirpus_maximowiczii_STA1920                         CCTAC------TCTAAAAAAAAAATATCAAAATTGCAAGATTTACGATCTATTCATTCAATATTTTCTTTTTTAGAGGAC
Scirpus_microcarpus_STA1976                          CCTAC------TCTAAAAAAAAAATATCAAAATTGCAAGATTTACGATCTATTCATTCAATATTTTCTTTTTTAGAGGAC
Scirpus_sylvaticus_dS005                             CCTAC------TCTAAAAAAAAAATATCAAAATTGCAAGATTTACGATCTATTCATTCAATATTTTCTTTTTTAGAGGAC
Eriophorum_virginicum_STA1807                        CCTAC------TCTAAAAAAAAAATATCAAAATTGCAAGATTTACGATCTATTCATTCAATATTTTCTTTTTTAGAGGAC
Eriophorum_gracile_STA393                            CCTAC------TCTAAAAAAAAAATATTAAAATTGCAAGATTTACGATCTATTCATTCAATATTTTCTTTTTTAGAGGAC
Eriophorum_tenellum_STA1928                          CCTAC------TCTAAAAAAAAAATATCAAAATTGCAAGATTTACGATCTATTCATTCAATATTTTCTTTTTTAGAGGAC
Eriophorum_latifolium_STA2051                        CCTAC------TCTAAAAAAAAAATATCAAAATTGCAAGATTTACGATCTATTCATTCAATATTTTCTTTTTTAGAGGAC
Eriophorum_russeolum_subsp_russeolum_STA1793         CCTAC------TCTAAAAAAAAAATATCAAAATTGCAAGATTTACGATCTATTCATTCAATATTTTCTTTTTTAGAGGAC
Eriophorum_scheuchzeri_subsp_scheuchzeri_STA1798     CCTAC------TCTAAAAAAAAAATATCAAAATTGCAAGATTTACGATCTATTCATTCAATATTTTCTTTTTTAGAGGAC
Eriophorum_viridicarinatum_STA1780                   CCTAC------TCTAAAAAAAAAATATCAAAATTGCAAGATTTACGATCTATTCATTCAATATTTTCTTTTTTAGAGGAC
Eriophorum_angustifolium_subsp_angustifolium_STA1777 CCTAC------TCTAAAAAAAAAATATCAAAATTGCAAGATTTACGATCTATTCATTCAATATTTTCTTTTTTAGAGGAC
Eriophorum_callitrix_STA1786                         CCTAC------TCTAAAAAAAAAATATCAAAATTGCAAGATTTACGATCTATTCATTCAATATTTTCTTTTTTAGAGGAC
Eriophorum_vaginatum_subsp_vaginatum_STA112          CCTAC------TCTAAAAAAAAAATATCAAAATTGCAAGATTTACGATCTATTCATTCAATATTTTCTTTTTTAGAGGAC
Trichophorum_alpinum_STA1815                         CCTAC------TCTAAAAAAAAAATATCAAAATTGCAAGATTTACGATCTATTCATTCAATATTTTCTTTTTTAGAGGAC
Trichophorum_alpinum_STA2047                         CCTAC------TCTAAAAAAAAAATATCAAAATTGCAAGATTTACGATCTATTCATTCAATATTTTCTTTTTTAGAGGAC
Trichophorum_mattfeldianum_STA2102                   CCTAC------TCTAAAAAAAAAATATCAAAATTGCAAGATTTACGATCTATTCATTCAATATTTTCTTTTTTAGAGGAC
Trichophorum_subcapitatum_STA2070                    CCTACTCTAAATCTAAAAAAAAAATATCAAAATTGCAAGATTTACGATCTATTCATTCAATATTTTCTTTTTTAGAGGAC
Eriophorum_scabriculme_STA2451                       CCTAC------TCTAAAAAAAAAATATCAAAATTGCAAGATTTACGATCTATTCATTCAATATTTTCTTTTTTAGAGGAC
Eriophorum_scabriculme_STA2400                       CCTAC------TCTAAAAAAAAAATATCAAAATTGCAAGATTTACGATCTATTCATTCAATATTTTCTTTTTTAGAGGAC
Eriophorum_scabriculme_STA2401                       CCTAC------TCTAAAAAAAAAATATCAAAATTGCAAGATTTACGATCTATTCATTCAATATTTTCTTTTTTAGAGGAC
Eriophorum_scabriculme_STA2408                       CCTAC------TCTAAAAAAAAAATATCAAAATTGCAAGATTTACGATCTATTCATTCAATATTTTCTTTTTTAGAGGAC
Cypringlea_analecta_STA2052                          CCTAC------TCTAAAAAAAAAATATCAAAATTGCAAGATTTACGATCTATTCATTCAATATTTTCTTTTTTAGAGGAA
Cypringlea_evadens_STA2053                           CCTAC------TCTAAAAAAAAAATATCAAAATTGCAAGATTTACGATCTATTCATTCAATATTTTCTTTTTTAGAGGAA
Trichophorum_clintonii_STA1822                       CCTAC------TCTAAAAAAAAAATATCAAAATTGCAAGATTTACGATCTATTCATTCAATATTTTCTTTTTTAGAGGAC
Trichophorum_cespitosum_STA1819                      CCTAC------TCTAAAAAAAAAATATCAAAATTGCAAGATTTACGATCTATTCATTCAATATTCTCTTTTTTAGAGGAA
Trichophorum_cespitosum_subsp_cespitosum_STA1817     CCTAC------TCTAAAAAAAAAATATCAAAATTGCAAGATTTACGATCTATTCATTCAATATTCTCTTTTTTAGAGGAA
Trichophorum_uniflorum_STA1917                       CCTAC------TCTAAAAAAAAAATATCAAAATTGCAAGATTTACGATCTATTCATTCAATATTTTCTTTTTTAGAGGAC
Trichophorum_uniflorum_STA1918                       CCTAC------TCTAAAAAAAAAATATCAAAATTGCAAGATTTACGATCTATTCATTCAATATTTTCTTTTTTAGAGGAC
Trichophorum_pumilum_STA1820                         CCTAC------TCTAAAAAAAAAATATCAAAATTGCAAGATTTACGATCTATTCATTCAATATTTTCTTTTTTAGAGGAC
Trichophorum_pumilum_STA1922                         CCTAC------TCTAAAAAAAAAATATCAAAATTGCAAGATTTACGATCTATTCATTCAATATTTTCTTTTTTAGAGGAC
Oreobolopsis_tepalifera_STA2038                      CCTAC------TCTAAAAAAAAAATATCAAAATTGCAAGATTTACGATCTATTCATTCAATATTTTCTTTTTTAGAGGAC
Trichophorum_rigidum_subsp_rigidum_STA2043           CCTAC------TCTAAAAAAAAAATATCAAAATTGCAAGATTTACGATCTATTCATTCAATATTTTCTTTTTTAGAGGAC
Trichophorum_rigidum_subsp_rigidum_STA2078           CCTAC------TCTAAAAAAAAAATATCAAAATTGCAAGATTTACGATCTATTCATTCAATATTTTCTTTTTTAGAGGAC
Sumatroscirpus_rupestris_STA2769                     CCTCC------TCTAAAAAAAGAATATCAAAATTGCAAGATTTACGATCTATTCATTCAATATTTTCTTTTTTAGAGGAC
Carex_siderosticta_STA733                            CCTCC------TCTAAAAAAAAAATATCAAAATTGCAAGATTTACGATCTATTCATTCAATATTTTCTTTTTTAGAGGAC
Carex_blanda_STA183                                  CCTCCTCTAATTCTAAAAAAGAGATTTTAAAATTACAAGATTTACGATCTATTCATTCAATATTTTCTTTTTTAGAGGAC
Carex_polystachya_STA210                             CCTCC------TCTAAAAAAAAAATATTAAAATTGCAAGATTTACGATCTATTCATTCAATATTTTCTTTTTTAGAGGAC
Carex_pulicaris_STA105                               CCTCT------TCTAAAAAAGAAATATTAAAATTGCAAGATTTACGATCTATTCATTCAATATTTTCTTTTTTAGAGGAC
Schoenoxiphium_lanceum_STA710                        CCTCC------TCTAAAAAAAAAATATTAAAATTGCAAGATTTACGATCTATTCATTCAATATTTTCTTTTTTAGAGGAC
Carex_acicularis_STA84                               CCTCT------TCTAAAAGAAAAATATTAAAATTGCAAAATTTACGATCTATTCATTCAATATTTTCTTTTTTAGAGGAC
Carex_aphylla_STA1279                                CCTCC------TCTAAAAAAAAAATATTAAAATTGCAAGATTTACGATCTATTCATTCAATATTTTCTTTTTTAGAGGAC
Carex_gynocrates_STA817                              CCTCC------TCTAAAAAAAAAATATCAAAATTGCAAGATTTACGATCTATTCATTCAATATTTTCTTTTTTAGAGGAC
Carex_stipata_STA1808                                CCTCC------TCTAAAAAAAAAATATCAAAATTGCAAGATTTACGATCTATTCATTCAATATTTTCTTTTTTAGAGGAC
Kobresia_simpliciuscula_STA1801                      CTTCC------TCTAAAAAAAAAATATCCAAATTGCAAGATTTACGATCTATTCATTCAATATTTTCTTTTTTAGAGGAC
Carex_rupestris_STA1581                              CCTCC------TCTAAAAAAAAAATATCAAAATTGCAAGATTTACGATCTATTCATTCAATATTTTCTTTTTTAGAGGAC
Uncinia_ecuadorensis_STA148                          CCTCC------TCTAAAAAAAAAATATCAAAATTGCAAGATTTACGATCTATTCATTCAATATTTTCTTTTTTAGAGGAC

Erioscirpus_comosus_STA2092                          AAATTTTCCTATTTCAATAATGTGTTAGATATACTAATACCTTATCCTGTCCATTTTGAGATTTTAGTTCAAATCCTTCA
Isolepis_aucklandica_STA1906                         AAATTTTATTATTTTAATAATGTGTTAGATATACTAATACCTTATCCTGTTCATTTTGAAATCTTAGTTCAAATCCTTCA
Eleocharis_acicularis_d484                           AAATTTCTCTATTTCAATAATGTATTAGACATACTAATACCTTATCCTGTCCATTTTGAAATCTTAGTTAAAATCCTTCA
Bulbostylis_atrosanguinea_STA321                     AAATTTCTCTATTTCAATAAGGTGTTAGACATATCAACACCTTATCCTGTTCATTTTGAAATATTAGTTAAAATCCTTCA
Abildgaardia_ovata_STA328                            AAATTTTTATATTTCAATAATGTGTTAGACATATCAATACCTTATCCTGTCCATTTTGAAATCTTAGTTCAAATCGTTCC
Dulichium_arundinaceum_STA154                        AAATTTTATTATTTAAATAATGNATTGGANATATTAATACCTTATCCTGTCCNTTTTGAAATCTTAGTTCNAATCCTTCA
Blysmus_compressus_STA1902                           AAATTTTCTTATTTAAATAATGTATTGGATATACTAATACCTTATCCTGTCCATTTTGAAATCTTAGTTCAAATCCTTCA
Blysmopsis_rufa_STA1913                              AAATTTTATTATTTAAATAATATATTGGATATACTAATACCTTATCCTGTCCATTTAAAAATCTTAGTTCAAATTCTTCA
Khaosokia_caricoides_STA387                          AAATTTCATTATTTAAATAATGTATTGGATATACTAATACCTTATCCTGTCCATTTTGAAATCTTAGTTCAAATCCTTCA
Calliscirpus_brachythrix_STA2132                     AAATTTTATTATTTAAATAATGTATTGGATATACTAATACCTTATCCTGTCCATTTTGAAATCTTAGTTCAAATCCTTCA
Calliscirpus_criniger_STA1898                        AAATTGTATTATTTAAATAATGTATTGAATATACTAATACCTTATCCTGTCCATTTTGAAATCTTAGTTCAAATCCTTCA
Amphiscirpus_nevadensis_STA2141                      AAATTTTATTATTTAAATAATGTATTGGATATACTAATACCTTATCCTGTCCATTTTGAAATCTTAGTTCAAATCCTTCA
Zameioscirpus_atacamensis_STA2105_2143               AAATTTTATTATTTAAATAAGGTATTGGATATACTAATACCTTATCCTGTCCATTTTGAAATCTTAGTTCAAATCCTTCA
Phylloscirpus_deserticola_STA2101                    AAATTTTATTATTTAAATAATGTATTGGATATACTAATACCTTATCCTGTCCATTTTGAAATCTTAGTTCAAATCCTTCA
Rhodoscirpus_asper_Argentina_STA2173                 AAATTTTATTATTTAAATAATGTATTGGATATACTAATACCTTATCCTTTCCATTTTGAAATCTTAGTTCAAATCCTTCA
Scirpus_divaricatus_dS014                            AAATATTATTATTTAAATAATGTATGGGATATACTAATACCTTATCCTGTCCATTTTGAAATCTTAGTTCAAATCCTTCA
Scirpus_pendulus_STA1978                             AAATTTTATTATTTAAATAATGTATTGGATATACTAATACCTTATCCTGTCCATTTTGAAATCTTAGTTCAAATCCTTCA
Scirpus_cyperinus_STA1773                            AAATTTGATTATTTAAATAATGTATTGGATATACTAATACCTTATCCTATCCATTTTGAAATCTTAGTTCAAATCCTTCA
Scirpus_longii_dS052                                 AAATTTGATTATTTAAATAANGGATTGGATATACTAATACCTTATCCTATCCATTTTGAAATCTTAGTTCAAATCCTTCA
Scirpus_wichurae_dS003                               AAATTTTATTATTTAAATAATGTATTGGATATACTAATACCTTATCCTATCCATTTTGAAATCTTAGTTCAAATCCTTCA
Scirpus_karuisawensis_dS004                          AAATTTGATTATTTAAATAATGTATTGGATATACTAATACCTTATCCTATCCATTTTGAAATCTTAGTTCAAATCCTTCA
Scirpus_polystachyus_STA349                          AAATTTGATTATTTAAATAATGTATTGGATATACTAATACCTTATCCTATCCATTTTGAAATCTTAGTTCAAATCCTTCA
Scirpus_polyphyllus_dS050                            AAATTTTATTATTTAAATAATGTATTGGATATACTAATACCTTATCCTGTCCATTTTGAAATCTTAGTTCAAATTCTTCA
Scirpus_hattorianus_STA1984                          AAATTTTATTATTTAAATAATGTATTGGATATACTAATACCTTATCCTGTCCATTTTGAAATCTTAGTTCAAATCCTTCA
Scirpus_pallidus_STA1983                             AAATTTTATTATTTAAATAATGTATTGGATATACTAATACCTTATCCTGTCCATTTTGAAATCTTAGTTCAAATCCTTCA
Scirpus_radicans_STA1915                             AAATTTTATTATTTAAATAATGTATTGGATATACTAATACCTTATCCTGTCCATTTTGAAATCTTAGTTCAAATCCTTCA
Scirpus_maximowiczii_STA1920                         AAATTTTATTATTTAAATAATGTATTGGATATACTAATACCTTATCCTGTCCATTTTGAAATCTTAGTTCAAATCCTTCA
Scirpus_microcarpus_STA1976                          AAATTTTATTATTTAAATAATGTATTGGATATACTAATACCTTATCCTGTCCATTTTGAAATCTTAGTTCAAATCCTTCA
Scirpus_sylvaticus_dS005                             AAATTTTATTATTTAAATAATGTATTGGATATACTAATACCTTATCCTGTCCATTTTGAAATCTTAGTTCAAATCCTTCA
Eriophorum_virginicum_STA1807                        AAATTATATTATTTAAATAATGTATTGGATATACTAATACCTTATCCTGTCCATTTTGAAATTTTAGTTCAAATCCTTCA
Eriophorum_gracile_STA393                            AAATTATATTATTTAAATAATGTATTGGATATACTAATACCTTATCCTGTCCATTTTGAAATCTTAGTTCAAATCCTTCA
Eriophorum_tenellum_STA1928                          AAATTATATTATTTAAATAATGTATTGGATATACTAATACCTTATCCTGTCCATTTTGAAATCTTAGTTCAAATCCTTCA
Eriophorum_latifolium_STA2051                        AAATTCTATTATTTAAATAATGTATTGGATATACTAATACCTTATCCTGTCCATTTTGAAATCTTAGTTCAAATCCTTCA
Eriophorum_russeolum_subsp_russeolum_STA1793         AAATTATATTATTTAAATAATGTATTGGATATACTAATACCTTATCCTGTCCATTTTGAAATCTTAGTTCAAATCCTTCA
Eriophorum_scheuchzeri_subsp_scheuchzeri_STA1798     AAATTATATTATTTAAATAATGTATTGGATATACTAATACCTTATCCTGTCCATTTTGAAATCTTAGTTCAAATCCTTCA
Eriophorum_viridicarinatum_STA1780                   AAATTATATTATTTAAATAATGTATTGGATATACTAATACCTTATCCTGTCCATTTTGAAATCTTAGTTCAAATCCTTCA
Eriophorum_angustifolium_subsp_angustifolium_STA1777 AAATTATATTATTTAAATAATGTATTGGATATACTAATACCTTATCCTGTCCATTTTGAAATCTTAGTTCAAATCCTTCA
Eriophorum_callitrix_STA1786                         AAATTATATTATTTAAATAATGTATTGGATATACTAATACCTTATCCTGTCCATTTTGAAATCTTAGTTCAAATCCTTCA
Eriophorum_vaginatum_subsp_vaginatum_STA112          AAATTATATTATTTAAATAATGTATTGGATATACTAATACCTTATCCTGTCCATTTTGAAATCTTAGTTCAAATCCTTCA
Trichophorum_alpinum_STA1815                         AAATTCTATTATTTAAATAAGGTATTGGATATACTAATACCTTATCCTGTCCATTTTGAAATCTTAGTTCAAATCCTTCA
Trichophorum_alpinum_STA2047                         AAATTCTATTATTTAAATAAGGTATTGGATATACTAATACCTTATCCTGTCCATTTTGAAATCTTAGTTCAAATCCTTCA
Trichophorum_mattfeldianum_STA2102                   AAATTCTATTATTTAAATAATGTATTGGATATACTAATACCTTATCCTGTCCATTTTGAAATCTTAGTTCAAATCCTTCA
Trichophorum_subcapitatum_STA2070                    AAATTCTATTATTTAAATAATGTATTGGATATACTAATACCTTATCCTGTCCATTTTGAAATCTTAGTTCAAATCCTTCA
Eriophorum_scabriculme_STA2451                       AAATTCTATTATTTAAATAATGTATTGGATATACTAATACCTTATCCTGTCCATTTTGAAATCTTAGTTCAAATCCTTCA
Eriophorum_scabriculme_STA2400                       AAATTCTATTATTTAAATAATGTATTGGATATACTAATACCTTATCCTGTCCATTTTGAAATCTTAGTTCAAATCCTTCA
Eriophorum_scabriculme_STA2401                       AAATTCTATTATTTAAATAATGTATTGGATATACTAATACCTTATCCTGTCCATTTTGAAATCTTAGTTCAAATCCTTCA
Eriophorum_scabriculme_STA2408                       AAATTCTATTATTTAAATAATGTATTGGATATACTAATACCTTATCCTGTCCATTTTGAAATCTTAGTTCAAATCCTTCA
Cypringlea_analecta_STA2052                          AAATTCTATTATATAAATAATGTATTGGATATACTAATACCTTATCCTGTCCATTTTGAAATCTTAGTTCAAATCCTTCA
Cypringlea_evadens_STA2053                           AAATTCTATTATTTAAATAATGTATTGGATATACTAATACCTTATCCTGTCCATTTTGAAATCTTAGTTCAAATCCTTCA
Trichophorum_clintonii_STA1822                       AAATTCTATTATTTCAATAATGTATTGGATATACTAATACCTTATCCTGTCCATTTTGAAATCTTAGTTCAAATCCTTCA
Trichophorum_cespitosum_STA1819                      AAATTCTATTATTTTAATAATGTATTGGATATACTAATACCTTATCCTGTCCATTTTGAAATCTTAGTTCAAATCCTTCA
Trichophorum_cespitosum_subsp_cespitosum_STA1817     AAATTCTATTATTTTAATAATGTATTGGATATACTAATACCTTATCCTGTCCATTTTGAAATCTTAGTTCAAATCCTTCA
Trichophorum_uniflorum_STA1917                       AAATTCTATTATTTAAATAATGTATTGGATATACTAATACCTTATCCTGTCCATTTTGAAATCTTAGTTCAAATCCTTCA
Trichophorum_uniflorum_STA1918                       AAATTCTATTATTTAAATAATGTATTGGATATACTAATACCTTATCCTGTCCATTTTGAAATCTTAGTTCAAATCCTTCA
Trichophorum_pumilum_STA1820                         AAATTCTATTATTTAAATAATGTATTGGATATACTAATACCTTATCCTGTCCATTTTGAAATCTTAGTTCAAATCCTTCA
Trichophorum_pumilum_STA1922                         AAATTCTATTATTTAAATAATGTATTGGATATACTAATACCTTATCCTGTCCATTTTGAAATCTTAGTTCAAATCCTTCA
Oreobolopsis_tepalifera_STA2038                      AAATTCTATTATTTAAATAATGTATTGGATATACTAATACCTTATCCTGTCCATTTTGAAATCTTAGTTCAAATCCTTCA
Trichophorum_rigidum_subsp_rigidum_STA2043           AAATTCTATTATTTAAATAATGTATTGGATATACTAATACCTTATCCTGTCCATTTTGAAATCTTAGTTCAAGTCCTTCA
Trichophorum_rigidum_subsp_rigidum_STA2078           AAATTCTATTATTTAAATAATGTATTGGATATACTAATACCTTATCCTGTCCATTTTGAAATCTTAGTTCAAATCCTTCA
Sumatroscirpus_rupestris_STA2769                     AAATCTTATTATTTAAATAAGGTATTGGATATACTAATACCTTATCCTGTCCATTTTGAAATCTTAGTTCAAATCCTTCA
Carex_siderosticta_STA733                            AAATTTTATTATTTAAATAATGTATTGGATATACTAATACCTTATCCTGTCCATTTTGAAATCTTAGTTCAAATCCTTCA
Carex_blanda_STA183                                  AAATTTTATTATTTAAATAATGTATTGGATATATTAATACCTTATCCTGTCCATTTTGAAATCTTAATTCAAATCCTTCA
Carex_polystachya_STA210                             AAATTTTATTATTTAAATAATGTATTGGATATATTAATACCTTATCCTGTCCATTTTGAAATCTTAGTTCAAATCCTTCA
Carex_pulicaris_STA105                               AAATTTTATTATTTAAATAATGTATTGGATATATTAATACCTTATCCTGTCCATTTTGAAATCTTAGTTCAAATCCTTCA
Schoenoxiphium_lanceum_STA710                        AAATTTTATTATTTAAATAATGTATTGGATATATTAATACCTTATCCTGTCCATTTTGAAATCTTAGTTCAAATCCTTCA
Carex_acicularis_STA84                               AAATTTTATTATTTAAACAATGTATTGGATATATTAATACCTTATCCTGTCCATTTTGAAATCTTAGTTCAAATCCTTCA
Carex_aphylla_STA1279                                AAATTTTATTATTTAAATAATGTATTGGATATATTAATACCTTATCCTGTCCATTTTGAAATCTTAGTTCAAATCCTTNN
Carex_gynocrates_STA817                              AAATTTTATTATTTAAATAATGTATTGGATATATTAATACCTTATCCTGTCCANNNNNNNNNNNNNNNNNNNNNNNNNNN
Carex_stipata_STA1808                                AAATTTTATTATTTAAATAATGTATTGGATATATTAATACCTTATCCTGTCCATTTTGAAATCTTAGTTCAAATCCTTCA
Kobresia_simpliciuscula_STA1801                      AAATTTTATTATTTAAATAATGTATTGGATATATTAATACCTTATCCTGTACATTTTGAAATCTTATTTCAAATCCTTCA
Carex_rupestris_STA1581                              AAATTTTATTATTTAAATAATGTATTGGATATATTAATACCTTATCCTGTCCATTTTGAAATCTTAGTTCAAATCCTTCA
Uncinia_ecuadorensis_STA148                          AAATTTTATTATTTAAATAATGTATTGGATATATTAATACCTTATCCTGTCCATTTTGAAATCTTAGTTCAAATCCTTCA

Erioscirpus_comosus_STA2092                          ATGCTGGATCCAAGATATTCCTTCTTTGCATTTATTGCGATTCTTTCTCTT------CGATTATTCTAATTGGAATAGTC
Isolepis_aucklandica_STA1906                         ATGCTGGATCCAAGATATTCCTTCTTTGCATTTATTGCGATTAATTCTCTT------TGATTATTCTAATTGGAATAGTT
Eleocharis_acicularis_d484                           ATACTGGATCCAAGATATTCCTTCTTTACACTTATTGCGATTCTTTCTCTTCCAACCCAATTATTCTAATTGGAATAGTT
Bulbostylis_atrosanguinea_STA321                     ATGTTGGATCCAAGATATTCCTTCTTTACATTTATTGCGATTCTTTCTCTTTTTCTTCGATTATTTGAATTGGAATAGTC
Abildgaardia_ovata_STA328                            ATGCTGGATCCAAGATATTCCTTCTTTACATTTATTAAGATTTTTTCTCTTCCTCTTCGATTATTTTAATCGGAATAGTC
Dulichium_arundinaceum_STA154                        ATGCTGGATCCAGGATATTCCTTCTTTACATTTATTGCGATTATTTCTATT------CGATTATTCTAATTCGAATAGTA
Blysmus_compressus_STA1902                           ATGCTGGATCCAGGATATTCCTTCTTTGCATTTATTGCGATTATTTCTCTT------CGATTATTCTAATTCGAATAGTA
Blysmopsis_rufa_STA1913                              ATGCTGGTTCCAAAATATTCCTTCTTTGCATTTATTACGATTATTTCTCTT------CGATTATTCTAATTCGAATAGTA
Khaosokia_caricoides_STA387                          ATGTTGGATCCAAGATATTCCTTCTTTGCATTTATTGCGATTCTTTCTCTT------TGATTATTCTAATTCAAATAGTA
Calliscirpus_brachythrix_STA2132                     ATGCTGGATCAAAGATATTCCTTCTTTGCATTTATTGCGATTCTTTCTCTT------CGATTATTCTAATTCGAATAGTA
Calliscirpus_criniger_STA1898                        ATGCTGGATCCAAGATATTCCTTCTTTGCATTTATTGCGATTCTTTCTCTT------CGATTATTCTAATTCGAATAGTA
Amphiscirpus_nevadensis_STA2141                      ATGCTGGATCCAAGATATTCCTTCTTTGCATTTATTGCGATTCCTTCTATT------CGATTATACTAATTCGAATAGTA
Zameioscirpus_atacamensis_STA2105_2143               ATGCTGGATCCAAGATATTCCTTCTTTGCATTTATTGCGATTCTTTCTCTT------CCATTATTCTAATTCGAATAGTA
Phylloscirpus_deserticola_STA2101                    ATGTCGGATCCAAGATATTCCTTCTTTGCATTTATTGCGATTCTTTCTCTT------CGATTATTCTAATTCGAATGGTA
Rhodoscirpus_asper_Argentina_STA2173                 ATGCTGGATCCAAGATATTCCTTCTTTGCATTTATTGCGATTCTTTCTCTT------CGATTATTCTAATTCGAATAGTA
Scirpus_divaricatus_dS014                            ATGCTGGATCCAAGATATTCCTTCTTTGCATTTATTGCGATTCTTTCTATT------CGATTATTCTAATTCGAATAGTA
Scirpus_pendulus_STA1978                             ATGCTGGATCCAAGATATTCCTTCTTTGCATTTATTGCGATTCTTTCTCTT------CGATTATTCTAATTCGAATAGTA
Scirpus_cyperinus_STA1773                            ATGCTGGATCCAAGATATTCCTTCTTTGCATTTATTGCGATTCTTTCTCTT------CGATTATTCTAATTCGAATAGTA
Scirpus_longii_dS052                                 ATGCTGGATCCAAGATATTCCTTCTTTGCATTTATTGCGATTCTTTCTCTT------CGATTATTCTAATTCGAATAGTA
Scirpus_wichurae_dS003                               ATGCGGGATCCAAGATATTCCTTCTTTGCATTTATTGCGATTCTTTCTCTT------CGATTATTCTAATTCGAATAGTA
Scirpus_karuisawensis_dS004                          ATGCTGGATCCAAGATATTCCTTCTTTGCATTTATTGCGATTCTTTCTCTT------CGATTATTCTAATTCGAATAGTA
Scirpus_polystachyus_STA349                          ATGCTGGATCCAAGATATTCCTTCTTTGCATTTATTGCGATTCTTTCTCTT------CGATTATTCTAATTCGAATAGTA
Scirpus_polyphyllus_dS050                            ATGCTGGATCCAAGATATTCCTTCTTTGCATTTATTGCGATTCTTTCTCTT------CGATTATTCTAATTCGAATAGTA
Scirpus_hattorianus_STA1984                          ATGCTGGATCCAAGATATTCCTTCTTTGCATTTATTGCGATTCTTTCTCTT------CGATTATTCCAATTCGAATAGTA
Scirpus_pallidus_STA1983                             ATGCTGGATCCAAGATATTCCTTCTTTGCATTTATTGCGATTCTTTCTCTT------CGATTATTCCAATTCGAATAGTA
Scirpus_radicans_STA1915                             ATGCTGGATCCAAGATATTCCTTCTTTGCATTTATTGCGATTCTTTCTCTT------CGATTATTCTAATTCGAATAGTA
Scirpus_maximowiczii_STA1920                         ATGCTGGATCCAAGATATTCCTTCTTTGCATTTATTGCGATTCTTTCTCTT------CGATTATTCTAATTCGAATAGTA
Scirpus_microcarpus_STA1976                          ATGCTGGATCCAAGATATTCCTTCTTTGCATTTATTGCGATTCTTTCTCTT------CGATTATTCTAATTCGAATAGTA
Scirpus_sylvaticus_dS005                             ATGCGGGATCCAAGATATTCCTTCTTTGCATTTATTGCGATTCTTTCTCTT------CGATTATTCTAATTCGAATAGTA
Eriophorum_virginicum_STA1807                        ATGTTGGATCCAAGATATTCCTTCTTTGCATTTATTGCGATTCTTTCTCTT------CGATTATTCTAATTCGAATAGTA
Eriophorum_gracile_STA393                            ATGTTGGATCCAAGATATTCCTTCTTTGCATTTATTGCGATTCTTTCTCTT------CGATTATTCTAATTCGAATAGTA
Eriophorum_tenellum_STA1928                          ATGTTGGATCCAAGATATTCCTTCTTTGCATTTATTGCGATTCTTTCTCTT------CGATTATTCTAATTCGAATAGTA
Eriophorum_latifolium_STA2051                        ATGCTGGGTCCAAGATATTCCTTCTTTGCATTTATTGCGATTCTTTCTCTT------CGATTATTCTAATTCGAATAGTA
Eriophorum_russeolum_subsp_russeolum_STA1793         ATGCTGGTTCCAAGATATTCCTTCTTTGCATTTATTGCGATTCTTTCTCTT------CGATTATTCTAATTCGAATAGTA
Eriophorum_scheuchzeri_subsp_scheuchzeri_STA1798     ATGCTGGATCCAAGATATTCCTTCTTTGCATTTATTGCGATTCTTTCTCTT------CGATTATTCTAATTCGAATAGTA
Eriophorum_viridicarinatum_STA1780                   ATGCTGGATCCAAGATATTCCTTCTTTGCATTTATTGCGATTCTTTCTCTT------CGATTATTCTAATTCGAATAGTA
Eriophorum_angustifolium_subsp_angustifolium_STA1777 ATGCTGGATCCAAGATATTCCTTCTTTGCATTTATTGCGATTCTTTCTCTT------CGATTATTCTAATTCGAATAGTA
Eriophorum_callitrix_STA1786                         ATGCTGGATCCAAGATATTCCTTCTTTGCATTTATTGCGATTCTTTCTCTT------CGATTATTCTAATTCGAATAGTA
Eriophorum_vaginatum_subsp_vaginatum_STA112          ATGCTGGATCCAAGATATTCCTTCTTTGCATTTATTGCGATTCTTTCTCTT------CGATTATTCTAATTCGAATAGTA
Trichophorum_alpinum_STA1815                         ATGCTGGATCCAAGATATTTCTTCTTTGCATTTATTGCGATTCTTTCTCTT------CGATTATTCTAATTCGAATAGTA
Trichophorum_alpinum_STA2047                         ATGCTGGATCCAAGATATTTCTTCTTTGCATTTATTGCGATTCTTTCTCTT------CGATTATTCTAATTCGAATAGTA
Trichophorum_mattfeldianum_STA2102                   ATGTTGGATCCAAGATATTTCTTCTTTGCATTTATTGCGATTCTTTCTCTT------CGATTATTCTAATTCGAATAGTA
Trichophorum_subcapitatum_STA2070                    ATGTTGGATCCAAGATATTTCTTCTTTGCATTTATTGCGATTCTTTCTCTT------CGATTATTCTAATTCGAATAGTA
Eriophorum_scabriculme_STA2451                       ATGCTGGATACAAGATATTTCTTCTTTGCATTTATTGCGATTCTTTCTCTT------CGATTATTCTAATTCGAATAGTA
Eriophorum_scabriculme_STA2400                       ATGCTGGATACAAGATATTTCTTCTTTGCATTTATTGCGATTCTTTCTCTT------CGATTATTCTAATTCGAATAGTA
Eriophorum_scabriculme_STA2401                       ATGCTGGATACAAGATATTTCTTCTTTGCATTTATTGCGATTCTTTCTCTT------CGATTATTCTAATTCGAATAGTA
Eriophorum_scabriculme_STA2408                       ATGCTGGATACAAGATATTTCTTCTTTGCATTTATTGCGATTCTTTCTCTT------CGATTATTCTAATTCGAATAGTA
Cypringlea_analecta_STA2052                          ATGCTGGATCCAAGATATTTCTTCTTTGCATTTATTGCGATTCTTTCTCTT------CGATTATTCTAATTCGAATAGTA
Cypringlea_evadens_STA2053                           ATGCTGGATCCAAGATATTTCTTCTTTGCATTTATTGCGATTCTTTCTCTT------CGATTATTCTAATTCGAATAGTA
Trichophorum_clintonii_STA1822                       ATGCTGGATCCAAGATATTTCTTCTTTGCATTTATTGCGATTCTTTCTCTT------CGATTATTCTAATTCGAATAGTA
Trichophorum_cespitosum_STA1819                      ATGCTGGATCCAAGATATTTCTTCTTTGCATTTATTGCGATTCTTTCTCTT------CGATTATTCTAATTCGAATAGTA
Trichophorum_cespitosum_subsp_cespitosum_STA1817     ATGCTGGATCCAAGATATTTCTTCTTTGCATTTATTGCGATTCTTTCTCTT------CGATTATTCTAATTCGAATAGTA
Trichophorum_uniflorum_STA1917                       ATGCTGGATCCAAGATATTTCTTCTTTGCATTTATTGCGATTCTTTCTCTT------CGATTATTCTAATTCGAATAGTA
Trichophorum_uniflorum_STA1918                       ATGCTGGTTCCAAGATATTTCTTCTTTGCATTTATTGCGATTCTTTCTCTT------CGATTATTCTAATTCGAATAGTA
Trichophorum_pumilum_STA1820                         ATGCTGGATCCAAGATATTTCTTCTTTGCATTTATTGCGATTCTTTCTCTT------CGATTATTCTAATTCGAATAGTA
Trichophorum_pumilum_STA1922                         ATGCTGGATCCAAGATATTTCTTCTTTGCATTTATTGCGATTCTTTCTCTT------CGATTATTCTAATTCGAATAGTA
Oreobolopsis_tepalifera_STA2038                      ATGCTGGATCCAAGATATTTCTTCTTTGCATTTATTGCGATTTTTTCTCTT------CGATTATTCTAATTCGAATAGTA
Trichophorum_rigidum_subsp_rigidum_STA2043           ATGCTGGATCCAAAATATTTCTTCTTTGCATTTATTGCGATTTTTTCTCTT------CGATTATTCTAATTCGAATAGTA
Trichophorum_rigidum_subsp_rigidum_STA2078           ATGCTGGATCCAAGATATTTCTTCTTTGCATTTATTGCGATTTTTTCTCTT------CGATTATTCTAATTCGAATAGTA
Sumatroscirpus_rupestris_STA2769                     ATGCTGGATCCAAGATATTTCTTCTTTGCATTTATTGCGATTCTTTCTCTT------CGATTATTCTAATTCGAATAGTA
Carex_siderosticta_STA733                            ATGCTGGATCCAAGATATTTCTTCTTTGCATTTATTGCGATTTTTTCTCTT------CGATTATTCTGATTCGAATAGTA
Carex_blanda_STA183                                  ATGCTGGATCCAAGATATTTCTTCTTTACATTTATTGCGATTTTTTCTCTT------CGATCATTCTAATTCGAATAGTA
Carex_polystachya_STA210                             ATACTGGATTCAAGATATTTCTTCTTTGCATTTATTGCGATTTTTTCTCTT------CGATCATTCTAATTCGAATAGTA
Carex_pulicaris_STA105                               ATGCTGGATCCAAGATATTTCTTCTTTGCATTTATTGCGATTTTTTCTCCT------CAATCATTCTAATTCGAATAGTA
Schoenoxiphium_lanceum_STA710                        ATGCTGGATCCAAGATATTTCTTCTTTGCATTTATTGCGATTTTTTCTCTT------TGATCATTCTAATTCGAATAGTA
Carex_acicularis_STA84                               ATGCTGGATCCAAGATATTTCTTCTTTGCATTTATTGCGATTTTTTCTCTT------TGATCATTCTAATTCGAATAGTA
Carex_aphylla_STA1279                                NNNNNNNNNNNNNNNNNTTTCTTCTTTGCATTTATTGCGATTTTTTCTCTT------CGATCATTCTAATTCGAATAGTA
Carex_gynocrates_STA817                              NNNNNNNATCCAAGATATTTCTTCTTTGCATTTATTACGATTTTTTCTCTT------CGATCATTCTAATTCGAATAGTA
Carex_stipata_STA1808                                ATGCTGGATCCAAGATATTTCTTCTTTGCATTTATTACGATTTTTTCTCTT------CGATCATTCTAATTCGAATAGTA
Kobresia_simpliciuscula_STA1801                      ATGCTGGATCCAAAATATTTGTTCTTTGCATTTATTGCGATTTTTTCTCTT------TGATCATTCTAATTCGAATAGTA
Carex_rupestris_STA1581                              ATGTTGGATCCAAGATATTTATTCTTTGCATTTATTGCGATTTTTTCTCTT------CGATCATTCTAATTCGAATAGTG
Uncinia_ecuadorensis_STA148                          ATGCTGGATCCAAGATATTTATTCTTTGCATTTATTGCGATTTTTTCTCTT------CGATCATTCTAATTCGAATAGTG

Erioscirpus_comosus_STA2092                          TCATTATTTCAAAGAAATTGGCTTCTATATTCTCAAAAGAAAATATAAGACTCTCTCGTTTCTTATATAATTTTTATGTA
Isolepis_aucklandica_STA1906                         TCATAATTTCAAAGAAATTAGCTTCTATATTTTCAAAAGAAAATAAAAGACTCTCTTGTTTCTTATATAATTTTTATGTA
Eleocharis_acicularis_d484                           TCTTTATTTCAAAAAAATCGGTTTCTATATTCTCAGAAGAAAAAATAAGACTCTCTTGTTTCTTATATAATTCTTATGTA
Bulbostylis_atrosanguinea_STA321                     TTCTTATTTCAAAGAAATTGGTTTCTATATTCTCAAAAGAAAACATAAGACTCTCTCGTTTCTTCTATAATTCTTATGTA
Abildgaardia_ovata_STA328                            TTCTTATTTCAAAGAAATTTTTTTCTATATTCTCAAAAGAAAGCATAAGACTCTGTCGTTTCTTATATAATTTTTATATA
Dulichium_arundinaceum_STA154                        TCATTACTTCAAAGAAATTGGTTTCTATATTCTCAAAAGAAAATATAAGACTCTCTCGTTTCTTATATAATTCTTATGTA
Blysmus_compressus_STA1902                           TCATTACTTCAAAGAAATTGGTTTCTATATTCTCAAAAGAAAATATAAGACTCTCTCGTTTCTTATATAATTCTTATGTA
Blysmopsis_rufa_STA1913                              TCATTACTTCAAAGAAATTGGTTTCTATATTCTCAAAANAAAATATAAGACTCTCTCGTTTCTTATATAATTCTTATGTA
Khaosokia_caricoides_STA387                          TCATTACTTCAAAGAAGTTGGTTTCTATATTCTCAAAAGAAAATATAAGACTCTCTCATTTCTTATATAATTCTTATGTA
Calliscirpus_brachythrix_STA2132                     TGATTATTTCAAAGAAATTGGTTTCTATATTCTCAAAAGAAAATATAAGACTCTCTCGTTTCTTATATAATTCTTATGTA
Calliscirpus_criniger_STA1898                        TCATTATTTCAAAGAAATCGGTTTCTATATTCTCAAAAGAAAATATAAGACTCTCTCGTTTCTTATATAATTCTTATGTA
Amphiscirpus_nevadensis_STA2141                      TCATTATTTCAAAGAAATCGGTTTCTATATTCTCAAAAGAAAATATAAGACTCTCTCGTTTCTTATATAATTCTTATGTA
Zameioscirpus_atacamensis_STA2105_2143               TCATTACTTCAAAGAAATCGGTTTCTATATTCTCAAAAGAAAATATAAGACTCTCTCGTTTCTTATATAATTCTTATGTA
Phylloscirpus_deserticola_STA2101                    TGATTTTTTCAAAAAAATCAGTTTCTATATTCTCAAAAGAAAATATAAGACTCTCTCGTTTCTTATATAATTTTTATGTA
Rhodoscirpus_asper_Argentina_STA2173                 TCATTACTTCAAAGAAATCAGTTTCTATATTCTCAAAAGAAAATATAAGACTCTCTCGTTTCTTATATAATTTTTATGTA
Scirpus_divaricatus_dS014                            TCATTACTTCAGAGAAATCGGTTTCTATATTCTCAAAAGAAAATATAAGACTCTCTCGTTTCTTATATAATTCTTATGTA
Scirpus_pendulus_STA1978                             TCATTACTTCAAAGAAATCTTTTTCAATATTCTCAAAAGAAAATATAAGACTCTCTCGTTTCTTATATAATTCTTATGTA
Scirpus_cyperinus_STA1773                            TCATTACTTCAAAGAAATCTTTTTATATATTCTCAACAGAAAATATAAGACTCTCTCGTTTCTTATATAATTCTTATGTA
Scirpus_longii_dS052                                 TCATTACTTCAAAGAAATCTTTTTATATATTCTCAAAAGAAAATATAAGACTCTCTCGTTTCTTATATAATTCTTATGTA
Scirpus_wichurae_dS003                               TCATTACTTCAAAGAAATCTTTTTATATATTCTCAAAAGAAAATATAAGACTCTCTCGTTTCTTATATAATTCTTATGTA
Scirpus_karuisawensis_dS004                          TCATTACTTCAAAGAAATCTTTTTATATATTCTCAAAAGAAAATATAAGACTCTCTCGTTTCTTATATAATTCTTATGTA
Scirpus_polystachyus_STA349                          TCATTACTTCAAAGAAATCTTTTTATATATTCTCAAAAGAAAATATAAGACTCTCTCGTTTCTTATATAATTCTTATGTA
Scirpus_polyphyllus_dS050                            TCATTACTTC------------TTCTATATTCTCAAAAGAAAATATAAGACTCTCTCGTTTCTTATATAATTCTTATGTA
Scirpus_hattorianus_STA1984                          TCATTACTTC------------TTCTATATTCTCAAAAGAAAATATAAGACTCTCTCGTTTCTTATATAATTCTTATGTA
Scirpus_pallidus_STA1983                             TCATTACTTC------------TTCTATATTCTCAAAAGAAAATATAAGACTCTCTCGTTTCTTATATAATTCTTATGTA
Scirpus_radicans_STA1915                             TCATTACTTCAAAGAAATCTTTTTCTATATTCTCAAAAGAAAATATAAGACTCTCTCGTTTCTTATATAATTCTTATGTA
Scirpus_maximowiczii_STA1920                         TCATTACTTCAAAGAAATCTTTTTCTATATTCTCAAAAGAAAATATAAGACTCTCTCGTTTCTTATATAATTCTTATGTA
Scirpus_microcarpus_STA1976                          TCATTACTTCAAAGAAATCTTTTTCTATATTCTCAAAAGAAAATATAAGACTCTCTCGTTTCTTATATAATTCTTATGTA
Scirpus_sylvaticus_dS005                             TCATTACTTCAAAGAAATCTTTTTCTATATTCTCAAAAGAAAATATAAGACTCTCTCGTTTCTTATATAATTCTTATGTA
Eriophorum_virginicum_STA1807                        TCATTACTTCAAAGAAATCTTTTTCTATATTCTCAAAAGAAAATATAAGACTCTCTCGTTTCTTATATAATTCTTATGTA
Eriophorum_gracile_STA393                            TCATTACTTCAAAGAAATCTTTTTCTATATTCTCAAAAGAAAATATAAGACTCTCTCGTTTCTTATATAATTCTTATGTA
Eriophorum_tenellum_STA1928                          TCATTACTTCAAAGAAATCTTTTTCTATATTCTCAAAAGAAAATATAAGACTCTCTCGTTTCTTATATAATTCTTATGTA
Eriophorum_latifolium_STA2051                        TCATTACTTCAAAGAAATCTTTTTCTATATTCTCAAAAGAAAATATAAGACTCTCTCGTTTCTTATATAATTCTTATGTA
Eriophorum_russeolum_subsp_russeolum_STA1793         TCATTACTTCAAAGAAATCTTTTTCTATATTCTCAAAAGAAAATATAAGACTCTCTCGTTTCTTATATAATTCTTATGTA
Eriophorum_scheuchzeri_subsp_scheuchzeri_STA1798     TCATTACTTCAAAGAAATCTTTTTCTATATTCTCAAAAGAAAATATAAGACTCTCTCGTTTCTTATATAATTCTTATGTA
Eriophorum_viridicarinatum_STA1780                   TCATTACTTCAAAGAAATCTTTTTCTATATTCTCAAAAGAAAATATAAGACTCTCTCGTTTCTTATATAATTCTTATGTA
Eriophorum_angustifolium_subsp_angustifolium_STA1777 TCATTACTTCAAAGAAATCTTTTTCTATATTCTCAAAAGAAAATATAAGACTCTCTCGTTTCTTATATAATTCTTATGTA
Eriophorum_callitrix_STA1786                         TCATTACTTCAAAGAAATCTTTTTCTATATTCTCAAAAGAAAATATAAGACTCTCTCGTTTCTTATATAATTCTTATGTA
Eriophorum_vaginatum_subsp_vaginatum_STA112          TCATTACTTCAAAGAAATCTTTTTCTATATTCTCAAAAGAAAATATAAGACTCTCTCGTTTCTTATATAATTCTTATGTA
Trichophorum_alpinum_STA1815                         TCATTACTTCAAAGAAATCGGTTTCCATATTCTCAAAAGAAAATATAAGACTCTCTCGTTTCTTATATAATTCTTATGTA
Trichophorum_alpinum_STA2047                         TCATTACTTCAAAGAAATCGGTTTCCATATTCTCAAAAGAAAATATAAGACTCTCTCGTTTCTTATATAATTCTTATGTA
Trichophorum_mattfeldianum_STA2102                   TCATTACTTCAAAGAAATCGGTTTCCATATTATCAAAAGAAAATATAAGACTCTCTCGTTTCTTATATAATTCTTATGTA
Trichophorum_subcapitatum_STA2070                    TCATTACTTCAAAGAAATCGGTTTCCATATTATCAAAAGAAAATATAAGACTCTTTCGTTTCTTATATAATTCTTATGTA
Eriophorum_scabriculme_STA2451                       TCATTATTTCAAAGAAATCGGTTTCCATATTCTCAAAAGAAAATATAAGACTCTCCCGTTTCTTATATAATTCTTATGTA
Eriophorum_scabriculme_STA2400                       TCATTATTTCAAAGAAATCGGTTTCCATATTCTCAAAAGAAAATATAAGACTCTCCCGTTTCTTATATAATTCTTATGTA
Eriophorum_scabriculme_STA2401                       TCATTATTTCAAAGAAATCGGTTTCCATATTCTCAAAAGAAAATATAAGACTCTCCCGTTTCTTATATAATTCTTATGTA
Eriophorum_scabriculme_STA2408                       TCATTATTTCAAAGAAATCGGTTTCCATATTCTCAAAAGAAAATATAAGACTCTCCCGTTTCTTATATAATTCTTATGTA
Cypringlea_analecta_STA2052                          TCATTACTTCAAAGAAATCGGTTTCCATATTCTCAAAAGAAAATATAAGACTCTCTCGTTTTTTATATAATTCTTATGTA
Cypringlea_evadens_STA2053                           TCATTACTTCAAAGAAATCGGTTTCCATATTCTCAAAAGAAAATATAAGACTCTCTCGTTTTTTATATAATTCTTATGTA
Trichophorum_clintonii_STA1822                       TCATTACTTCAGAGAAATCGGTTTCCATATTCTCAAAAGAAAATATAAGACTCTCTCGTTTCTTATATAATTCTTATGTA
Trichophorum_cespitosum_STA1819                      TCATTACTTCAAAGAAATCGGTTTCCATATTCTCAAAAGAAAATATAAGACTCTCTCGTTTCTTATATAATTCTTATGTA
Trichophorum_cespitosum_subsp_cespitosum_STA1817     TCATTACTTCAAAGAAATCGGTTTCCATATTCTCAAAAGAAAATATAAGACTCTCTCGTTTCTTATATAATTCTTATGTA
Trichophorum_uniflorum_STA1917                       TCATTACTTCAAAGAAATCGGTTTCCATATTCTCAAAAGAAAATATAAGACTCTCTCGTTTCTTATATAATTCTTATGTA
Trichophorum_uniflorum_STA1918                       TCATTACTTCAAAGAAATCGGTTTCCATATTCTCAAAAGAAAATATAAGACTCTCTCGTTTCTTATATAATTCTTATGTA
Trichophorum_pumilum_STA1820                         TCATTACTTCAAAGAAATTGGTTTCCATATTCTCAAAAGAAAATATAAGACTCTCTCGTTTCTTATATAATTCTTATGTA
Trichophorum_pumilum_STA1922                         TCATTACTTCAAAGAAATCGGTTTCCATATTCTCAAAAGAAAATATAAGACTCTCTCGTTTCTTATATAATTCTTATGTA
Oreobolopsis_tepalifera_STA2038                      TCATTACTTCAAAGAAATCGGTTTCAATATTCTCAAAAGAAAATATAAGACTCTCTCGTTTCTTATATAATTCTTATGTA
Trichophorum_rigidum_subsp_rigidum_STA2043           TCATTACTTCAAAGAAATCGGTTTCCATATTCTCAAAAGAAAATATAAGACTCTCTCGTTTCTTATATAATTCTTATGTA
Trichophorum_rigidum_subsp_rigidum_STA2078           TCATTACTTCAAAGAAATCGGTTTCCATATTCTCAAAAGAAAATATAAGACTCTCTCGTTTCTTATATAATTCTTATGTA
Sumatroscirpus_rupestris_STA2769                     TTATTACTTCAAAGAAATCGGTTTCTATATTCTCAAAAGAAAATATAAGACTCTCTCGTTTCTTATATAATTCTTATGTA
Carex_siderosticta_STA733                            TCATTACTTCAAAGAAATCGGTTTCTATATTCTCAAAAGAAAATATAAGACTCTCTCGTTTCTTATATAATTCTTATGTA
Carex_blanda_STA183                                  TCATTACTTTAAAGAAATCGGTTTCTATATTCTCAAAAGAAAATATAAGACTCTCTCGTTTCTTATACAATTCTTATGTA
Carex_polystachya_STA210                             TCATTACTTTAAACAAATCGGTTTCTATATTCTCAAAAGAAAATATAAGACTCTCTCGTTTCTTATACAATTCTTATGTA
Carex_pulicaris_STA105                               TCATTACTTCAAAGAAATCGGTTTCTATATTCTCAAAAGAAAATATAAGACTCTCTCGTTTCTTATATAATTCTTATGTA
Schoenoxiphium_lanceum_STA710                        TCATTATTTCAAAGAAATCGGTTTCTATATTCTCAAAAGAAAATATAAGACTCTCTCGTTTCTTATATAATTCTTATGTA
Carex_acicularis_STA84                               TCATTACTTCAAAGAAATCGGTTTCTATATTCTCAAAAGAAAATATAAGACTCTCTCGTTTCTTATATAATTCTTATGTA
Carex_aphylla_STA1279                                TCATTACTTCAAATAAATCGGTTTCTATATTCTCAAAAGAAAATATAAGACTCTCTCGTTTCTTATATAATTCTTATGTA
Carex_gynocrates_STA817                              TCATTATTTCAAAGAAATCGGTTTCTATATTCTCAAAAGAAAATATAAGACTCTCTCGTTTCTTATATAATTCTTATGTA
Carex_stipata_STA1808                                TCATTATTTCAAAGAAATCGGTTTCTATATTCTCAAAAGAAAATATAAGACTCTCTCATTTCTTATATAATTCTTATGTA
Kobresia_simpliciuscula_STA1801                      TCATTACTTCAAAGAAATCGGTTTCTATATTCTCAAAAGAAAATATAAGACTCTCTCGTTTCTTATATAATTCTTATGTA
Carex_rupestris_STA1581                              TCATTACTTCAAAGAAATCGGTTTCTATATTCTCAAAAGAGAATATAAGACTCTCTCGTTTCTTATATAATTCTTATGTA
Uncinia_ecuadorensis_STA148                          TCATTATTTCAAATAAATCGGTTTCTATATTCTCAAAAGAAAATATAAGACTCTCTCGTTTCTTATATAATTCTTATGTA

Erioscirpus_comosus_STA2092                          TCTGAATATGAGTTTTTATTCTTGTTTATTCGTAAGAAATCTTCTTGTTTACGATTAACATCTTTTGGAACCTTTCTTGA
Isolepis_aucklandica_STA1906                         TCTGAATATGAGTTTTTATTCTTTCTTATTCGTAAAAAATCTTCTTGTTTACGATTAACATCTTTTGGAACCTTTCTTGA
Eleocharis_acicularis_d484                           TATGAATATGAGTTTTTATTCCTTTTTATTCGTAAAAAATCTTCTTGTTTACGATTAACATCTTTTGAAACCTTTCTTGA
Bulbostylis_atrosanguinea_STA321                     TATGAGTATGAGTTTCTCTTCTTGTTTATTCGTAAAAAATCTTCTTATTTACGATTAATATCTTTTGTAACCCTTCTTGA
Abildgaardia_ovata_STA328                            TCTGAATATGAGTTTTTATTCCTGTTTATTCGTAAAAAATCCTCTTATTTACGATTAATATCTTTTGTAACCTTCCTTGA
Dulichium_arundinaceum_STA154                        TCAGAATATGAGTTTTTATTCCTGTTTATTCGTAAAAAATCTTCTTGTTTACGATTAAGATCTTTTGGAAGCTTTCTTGA
Blysmus_compressus_STA1902                           TCAGAATATGAGTTTTTATTCCTGTTTATTCGTAACAAATCTTCTTGTTTACAATTAAGATCTTTTGGAAGTTTTCTTGA
Blysmopsis_rufa_STA1913                              TCAGAATATGAGTTTTTATTCCTGTTTATTCGTAAAAAATCTTCTTGTTTACGATTAAGATCTTTTGGAAGCTTTCTTGA
Khaosokia_caricoides_STA387                          TCAGAATATGAGTTTTTATTCCTGTTTATTCGTAAAAAATCTTCTTGTTTACAATTAAGATCTTTTGGAAGCTTTCTTGA
Calliscirpus_brachythrix_STA2132                     TCAGAATATGAGTTTTTATTCCTGTTTATTCGTCAAAAATCTTCTTGTTTACGATTAAGATCTTTTAGAAGCTTTCTTGA
Calliscirpus_criniger_STA1898                        TCAGAATATGAGTTTTTATTCCTGTTTATTCGTCAAAAATCTTCTTGTTTACGATTAAGATCTTTTAGAAGCTTTCTTGA
Amphiscirpus_nevadensis_STA2141                      TCAGAATATGAGTTTTTATTCCTGTTTATTCGTAAAAAATCTTCTTGTTTACGATTAAGATCTTTTAGAAGCTTTCTTGA
Zameioscirpus_atacamensis_STA2105_2143               TCAGAATATGAGTTTTTATTCCTGTTTATTCGTAAAAAATCTTCTTGTTTACGATTAAGATCTTTTAGAAGCTTTCTTGA
Phylloscirpus_deserticola_STA2101                    TCAGAATATGAGTTTTTATTCCTGTTTATTCGTAAAAAATCTTCTTGTTTACGATTAAGATCTTTTAGAAGCTTTCTTGA
Rhodoscirpus_asper_Argentina_STA2173                 TCAGAATATGAGTTTTTATTCCTGTTTATTCGTAAAAAATCTTCTTGTTTACGATTAAGATCTTTTAGAAGCTTTCTTGA
Scirpus_divaricatus_dS014                            TCAGAATATGAGTTTTTATTCCTGTTTATTCGTCAAAAATCTTCTTGTTTACGATTAAGATCTTTTAGAAGCTTTCTTGA
Scirpus_pendulus_STA1978                             TCAGAATATGAGTTTTTATTTCTGTTTATTCGTCAAAAATCTTCTTGTTTACGATTAAGATCTTTTAGAAGCTTTCTTGA
Scirpus_cyperinus_STA1773                            TCAGAATATGAGTTTTTATTCCTGTTTATTCGTCAAAAATCTTCTTGTTTACGATTAAGATCTTTTAGAAGCTTTCTTGA
Scirpus_longii_dS052                                 TCAGAATATGAGTTTTTATTCCTGTTTATTCGTCAAAAATCTTCTTGTTTACGATTAAGATCTTTTAGAAGCTTTCTTGA
Scirpus_wichurae_dS003                               TCAGAATATGAGTTTTTATTCCTGTTTATTCGTCAAAAATCTTCTTGTTTACGATTAAGATCTTTTAGAAGCTTTCTTGA
Scirpus_karuisawensis_dS004                          TCAGAATATGAGTTTTTATTCCTGTTTATTCGTCAAAAATCTTCTTGTTTACGATTAAGATCTTTTAGAAGCTTTCTTGA
Scirpus_polystachyus_STA349                          TCAGAATATGAGTTTTTATTCCTGTTTATTCGTCAAAAATCTTCTTGTTTACGATTAAGATCTTTTAGAAGCTTTCTTGA
Scirpus_polyphyllus_dS050                            TCAGAATATGAGTTTTTATTCCTGTTTATTCGTCAAAAATCTTCTTGTTTACGATTAAGATCTTTTAGAAGCTTTCTTGA
Scirpus_hattorianus_STA1984                          TCAGAATATGAGTTTTTATTCCTGTTTATTCGTCAAAAATCTTCTTGTTTACGATTAAGATCTTTTAGAAGCTTTCTTGA
Scirpus_pallidus_STA1983                             TCAGAATATGAGTTTTTATTCCTGTTTATTCGTCAAAAATCTTCTTGTTTACGATTAAGATCTTTTAGAAGCTTTCTTGA
Scirpus_radicans_STA1915                             TCAGAATATGAGTTTTTATTCCTGTTTATTCGTCAAAAATCTTCTTGTTTACGATTAAGATCTTTTAGAAGCTTTCTTGA
Scirpus_maximowiczii_STA1920                         TCAGAATATGAGTTTTTATTTCTGTTTATTCGTCAAAAATCTTCTTGTTTACGATTAAGATCTTTTAGAAGCTTTCTTGA
Scirpus_microcarpus_STA1976                          TCAGAATATGAGTTTTTATTCCTGTTTATTCGTCAAAAATCTTCTTGTTTACGATTAAGATCTTTTAGAAGCTTTCTTGA
Scirpus_sylvaticus_dS005                             TTAGAATATGAGTTTTTATTCCTGTTTATTCGTCAAAAATCTTCTTGTTTACGATTAAGATCTTTTAGAAGCTTTCTTGA
Eriophorum_virginicum_STA1807                        TCAGAATATGAGTTTTTATTCCTGTTTATTCGTCAAAAATCTTCTTGTTTACGATTAAGATCTTTTAGAAGCTTTCTTGA
Eriophorum_gracile_STA393                            TCAGAATATGAGTTTTTATTCTTGTTTATTCGTCAAAAATCTTCTTGTTTACGATTAAGATCTTTTAGAAGCTTTCTTGA
Eriophorum_tenellum_STA1928                          TCAGAATATGAGTTTTTATTCTTGTTTATTCGTCAAAAATCTTCTTGTTTACGATTAAGATCTTTTAGAAGCTTTCTTGA
Eriophorum_latifolium_STA2051                        TCAGAATATGAGTTTTTATTCCTGTTTATTCGTCAAAAATCTTCTTGTTTACGATTAAGATCTTTTAGAAGCTTTCTTGA
Eriophorum_russeolum_subsp_russeolum_STA1793         TCAGAATATGAGTTTTTATTCCTGTTTATTCGTCAAAAATCTTCTTGTTTACGATTAAGATCTTTTAGAAGCTTTCTTGA
Eriophorum_scheuchzeri_subsp_scheuchzeri_STA1798     TCAGAATATGAGTTTTTATTCCTGTTTATTCGTCAAAAATCTTCTTGTTTACGATTAAGATCTTTTAGAAACTTTCTTGA
Eriophorum_viridicarinatum_STA1780                   TCAGAATATGAGTTTTTATTCCTGTTTATTCGTCAAAAATCTTCTTGTTTACGATTAAGATCTTTTAGAAGCTTTCTTGA
Eriophorum_angustifolium_subsp_angustifolium_STA1777 TCAGAATATGAGTTTTTATTCCTGTTTATTCGTCAAAAATCTTCTTGTTTACGATTAAGATCTTTTAGAAGCTTTCTTGA
Eriophorum_callitrix_STA1786                         TCAGAATATGAGTTTTTATTCCTGTTTATTCGTCAAAAATCTTCTTGTTTACGATTAAGATCTTTTAGAAGCTTTCTTGA
Eriophorum_vaginatum_subsp_vaginatum_STA112          TCAGAATATGAGTTTTTATTCCTGTTTATTCGTCAAAAATCTTCTTGTTTACGATTAAGATCTTTTAGAAGCTTTCTTGA
Trichophorum_alpinum_STA1815                         TCAGAATATGAGTTTTTATTCCTGTTTATTCGTAAAAAATCTTCTTGTTTACGATTAAGATCTTTTAGAAGCTTTCTTGA
Trichophorum_alpinum_STA2047                         TCAGAATATGAGTTTTTATTCCTGTTTATTCGTAAAAAATCTTCTTGTTTACGATTAAGATCTTTTAGAAGCTTTCTTGA
Trichophorum_mattfeldianum_STA2102                   TCAGAATATGAGTTTTTATTCCTGTTTATTCGTAAAAAATCTTCTTGTTTACGATTAAGATCTTTTAGAAGCTTTCTTGA
Trichophorum_subcapitatum_STA2070                    TCAGAATATGAGTTTTTATTCCTGTTTATTCGTAAAAAATCTTCTTGTTTACGATTAAGATCTTTTAGAAGCTTTCTTGA
Eriophorum_scabriculme_STA2451                       TCAGAATATGAGTTTTTATTCCTTTTTATTCGTAAAAAATCTTCTTGTTTAGGATTAAGATCTTTTAGAAGCTTTCTTGA
Eriophorum_scabriculme_STA2400                       TCAGAATATGAGTTTTTATTCCTTTTTATTCGTAAAAAATCTTCTTGTTTAGGATTAAGATCTTTTAGAAGCTTTCTTGA
Eriophorum_scabriculme_STA2401                       TCAGAATATGAGTTTTTATTCCTTTTTATTCGTAAAAAATCTTCTTGTTTAGGATTAAGATCTTTTAGAAGCTTTCTTGA
Eriophorum_scabriculme_STA2408                       TCAGAATATGAGTTTTTATTCCTTTTTATTCGTAAAAAATCTTCTTGTTTAGGATTAAGATCTTTTAGAAGCTTTCTTGA
Cypringlea_analecta_STA2052                          TCAGAATATGAGTTTTTATTCCTGTTTATTCGTAAAAAATCTTCTTTTTTACGATTAAGATCTTTTAGAAGCTTTCTTGA
Cypringlea_evadens_STA2053                           TCAGAATATGAGTTTTTATTCCTGTTTATTCGTAAAAAATCTTCTTGTTTACGATTAAGATCTTTTAGAAGCTTTCTTGA
Trichophorum_clintonii_STA1822                       TCAGAATATGAGTTTTTATTCCTGTTTATTCGTAAAAAATTTTCTTGTTTACGATTAAGATCTTTTAGAAGCTTTCTTGA
Trichophorum_cespitosum_STA1819                      TCAGAATATGAGTTTTTATTCCTGTTTATTCGTAAAAAATCTTCTTGTTTACGATTAAGATCTTTTAGAAGCTTTCTTGA
Trichophorum_cespitosum_subsp_cespitosum_STA1817     TCAGAATATGAGTTTTTATTCCTGTTTATTCGTAAAAAATCTTCTTGTTTACGATTAAGATCTTTTAGAAGCTTTCTTGA
Trichophorum_uniflorum_STA1917                       TCAGAATATGAGTTTTTATTCCTGTTTATTCGTAAAAAATCTTCTTGTTTACGATTAAGATCTTTTAGAAGCTTTCTTGA
Trichophorum_uniflorum_STA1918                       TCAGAATATGAGTTTTTATTCCTGTTTATTCGTAAAAAATCTTCTTGTTTACGATTAAGATCTTTTAGAAGCTTTCTTGA
Trichophorum_pumilum_STA1820                         TTAGAATATGAGTTTTTATTCCTGTTTATTCGTAAAAAATCTTCTTGTTTACGATTAAGATCTTTTAGAAGCTTTCTTGA
Trichophorum_pumilum_STA1922                         TTAGAATATGAGTTTTTATTCCTGTTTATTCGTAAAAAATCTTCTTGTTTACGATTAAGATCTTTTAGAAGCTTTCTTGA
Oreobolopsis_tepalifera_STA2038                      TCAGAATATGAGTTTTTATTCCTGTTTATTCGTAAAAAATCTTCTTGTTTACGATTAAGATCTTTTAGAAGCTTTCTTGA
Trichophorum_rigidum_subsp_rigidum_STA2043           TCAGAATATGAGTTTTTATTCCTGTTTATTCGTAAAAAATCTTCTTGTTTACGATTAAGATCTTTTAGAAGCTTTCTTGA
Trichophorum_rigidum_subsp_rigidum_STA2078           TCAGAATATGAGTTTTTATTCCTGTTTATTCGTAAAAAATCTTCTTGTTTACGATTAAGATCTTTTAGAAGCTTTCTTGA
Sumatroscirpus_rupestris_STA2769                     TCAGAATATGAGTTTTTATTCCTTTTTATTCGTAAAAAATCTTCTTGTTTACGATTAAGATCTTTTAGAAGCTTTCTTGA
Carex_siderosticta_STA733                            TCAGAATATGAGTTTTTATTCCTGTTTATTCGTAAAAAATCTTCTTGTTTACGATTAAGATCTTTTAGAAGCTTTCTTGA
Carex_blanda_STA183                                  TCAGAATATGAGTTTTTATTCATGTTTTTTCGTAAAAAATCTTCTTGTTTACGATTAAGATATTTTGGAAGCTTTCTTGA
Carex_polystachya_STA210                             TCAGAATATGAGTTTTTATTCCTGTTTTTTCGTAAAAAATCTTCTTGTTTACGATTAAGATCTTTTAGAAGCTTTCTTGA
Carex_pulicaris_STA105                               TCAGAATATGAGTTTTTATTCCTGTTTTTTCGTAAAAAATCTTCTTGTTTACGATTAAGATCTTTTATGAGCTTTCTTGA
Schoenoxiphium_lanceum_STA710                        TCAGAATATGAGTTTTTATTCCTGTTTTTTCGTAAAAAATCTTCTTGTTTACGATTAAGATCTTTTAGAAGCTTTCTTGA
Carex_acicularis_STA84                               TCAGAATATGAGTTTTTATTCCTGTTTTTTCGTAAAAAATCTTCTTGTTTACGATTAAGATCTTTTATAAGCTTTCTTGA
Carex_aphylla_STA1279                                TCAGAATATGAGTTTTTATTCCTGTTTTTTCGTAAAAAATCTTCTTGTTTACGATTAAGATCTTTTAGAAGCTTTCTTGA
Carex_gynocrates_STA817                              TCAGAATATGAGTTTTTATTCCTGTTTTTTCGTAAAAAATCGTCTTGTTTACGATTAAGATCTTTTATAAGCTTTCTTGA
Carex_stipata_STA1808                                TCAGAATATGAGTTTTTATTCCTGTTTTTTCGTAAAAAATCGTCTTGTTTACGATTAAGATCTTTTATAAGCTTTCTTGA
Kobresia_simpliciuscula_STA1801                      TCAGAATATGAGTTTTTATTCCTGTTTTTTCGTAAAAAATCTTCTTGTTTACGATTAAGATCTTTTAGAAGCTTTCTTGA
Carex_rupestris_STA1581                              TCAGAATATGAGTTTTTATTCCTGTTTTTTCGTAAAAAATCTTCTTGTTTACGATTAAGATCTTTTAGAAGCTTTCTTGA
Uncinia_ecuadorensis_STA148                          TCAGAATATGAGTTTTTATTCCTGTTTTTTCGTAAAAAATCTTCTTGTTTACGATTAAGATCTTTTAGAAGCTTTCTTGA

Erioscirpus_comosus_STA2092                          GCGAATCTACTTCTATGGAAAAATAGAACATTTTAGAATAGTGCATCATATCTTTTTGAAGAAAACTTTATGGTTCTTCA
Isolepis_aucklandica_STA1906                         GCGAATCTACTTCTATAGAAAAATAGAACATTTTAGAATAGTACATCATATTTTTTTGAATAAAACTTTATGGTTCTTCA
Eleocharis_acicularis_d484                           GCGAATCTACTTCGCTGGAAAAATAGAACATTTTAAAATAGTGCATCATATTTTTTTGAAGAAAACCTTATGGTTCTTTA
Bulbostylis_atrosanguinea_STA321                     GCGAATCTACTTCTATGGAAAAATAGAACATTTGCAAATAGTCCATCATAAGTTTTTCATGAAAAACTTATGGATCTTCA
Abildgaardia_ovata_STA328                            GCGAATCTACTTCTATGGAAAAATAGAACATTTTAAAATAGTGCATCATAAGTTTTTGATGAAAAACTTATGGTTCTTCA
Dulichium_arundinaceum_STA154                        ACGAATTTACTTCTATGGAAAAATAGAACATTTTAGAATAGTGCATCATATTTTTTTGAAGAAAACTTTATGGTTCTTCA
Blysmus_compressus_STA1902                           ACGAATTTACTTCTATGGAAAAATAGAACATTTTAGAATAGTGCATCATATTTTTTTGAAGAAAACTTTATGGTTCTTCA
Blysmopsis_rufa_STA1913                              ACGAATTTACTTCTATGGAAAAATAGAACATTTTAGAATAGTGCATCATATTTTTTTGAAGAAAACTTTATGGTTCTTCA
Khaosokia_caricoides_STA387                          ACGAATTTACTTCTATGGAAAAATAGAACATTTTAGAATAGTGCATCATATTTTTTTGAAGAAAACTTTATGGTTCTTCA
Calliscirpus_brachythrix_STA2132                     AAGAATTTACTTCTATGGAAAAATAGAACATTTTAGAATAGTGCATCATATTTTTTTGAAGAAAACTTTATGGTTCTTCA
Calliscirpus_criniger_STA1898                        AAGAATTTACTTCTATGGAAAAATAGAACATTTTAGAATAGTGCATCATATTTTTTTGAAGAAAACTTTATGGTTCTTCA
Amphiscirpus_nevadensis_STA2141                      AAGAATTTACTTCTATGGAAAAATAGAACATTTTAGAATAGTGCATCATATTTTTTTGAAGAAAACTTTATGGTTCTTCA
Zameioscirpus_atacamensis_STA2105_2143               AAGAATTTACTTCTATGGAAAAATAGAACATTTTAGAATAGTACATCATATTTTTTTGAAGAAAACTTTATGGTTCTTCA
Phylloscirpus_deserticola_STA2101                    AAGAATTTACTTCTATGGAAAAATCGAACATTTTAGAATAATCCATCATATTTTTTTGAAGAAAACTTTATGGTTCTTCA
Rhodoscirpus_asper_Argentina_STA2173                 AAGAATTTACTTCTATGGAAAAATCGAACATTTTAGAATAGTGCATCATATTTTTTTGAAGAAAACTTTATGGTTCTTCA
Scirpus_divaricatus_dS014                            AAGAATTTACTTCTATGGAAAAATAGAACATTTTAGAATAGTGCATCATATTTTTTTGAAGAAAACTTTATGGTTCTTCA
Scirpus_pendulus_STA1978                             AAGAATTTACTTCTATGGAAAAATAGAACATTTTAGAATAGTGCATCATATTTTTTTGAAGAAAACTTTATGGATCTTCA
Scirpus_cyperinus_STA1773                            AAGAATTTTGTTCTATGGAAAAATAGAACATTTTAGAATAGTGCATCATATTTTTTTGAAGAAAACTTTATGGATCTTCA
Scirpus_longii_dS052                                 AAGAATTTTTTTCTATGGAAAAATAGAACATTTTAGAATAGTGCATCATATTTTTTTGAAGAAAACTTTATGGATCTTCA
Scirpus_wichurae_dS003                               AAGAATTTACTTCTATGGAAAAATAGAACATTTTAGAATAGTGCATCATATTTTTTTGAAGAAAACTTTATGGATCTTCA
Scirpus_karuisawensis_dS004                          AAGAATTTACTTCTATGGAAAAATAGAACATTTTAGAATAGTGCATCATATTTTTTTGAAGAAAACTTTATGGATCTTCA
Scirpus_polystachyus_STA349                          AAGAATTTACTTCTATGGAAAAATAGAACATTTTAGAATAGTGCATCATATTTTTTTGAAGAAAACTTTATGGATCTTCA
Scirpus_polyphyllus_dS050                            AAGAATTTACTTCTACGGAAAAATAGAACATTTTAGAATAGTGCATCATATTTTTTTGAAGAAAACTTTATGGATCTTCA
Scirpus_hattorianus_STA1984                          AAGAATTTACTTCTACGGAAAAATAGAACATTTTAGAATAGTGCATCATATTTTTTTGAAGAAAACTTTATGGATCTTCA
Scirpus_pallidus_STA1983                             AAGAATTTACTTCTACGGAAAAATAGAACATTTTAGAATAGTGCATCATATTTTTTTGAAGAAAACTTTATGGATCTTCA
Scirpus_radicans_STA1915                             AAGAATTTACTTCTATGGAAAAATAGAACATTTTAGAATAGTGCATCATATTTTTTTGAAGAAAACTTTATGGATCTTCA
Scirpus_maximowiczii_STA1920                         AAGAATTGACTTCTATGGAAAAATAGAACATTTTAGAATAGTGCATCATATTTTTTTGAAGAAAACTTTATGGATCTTCA
Scirpus_microcarpus_STA1976                          AAGAATTTACTTCTATGGAAAAATAGAACATTTTAGAATAGTGCATCATATTTTTTTGAAGAAAACTTTATGGATCTTCA
Scirpus_sylvaticus_dS005                             AAGAATTTACTTCTATGGAAAAATAGAACATTTTAGAATAGTGCATCATATTTTTTTGAAGAAAACTTTATGGATCTTCA
Eriophorum_virginicum_STA1807                        AAGAATTTACTTCTATGGAAAAATAGAACATTTTCGAATAGTGCATCATATTTTTTTGAAGAAAACTTTATGGATCTTCA
Eriophorum_gracile_STA393                            AAGAATTTACTTCTATGGAAAAATAGAACATTTTCGAATAGTGCATCATATTTTTTTGAAGAAAACTTTATGGATCTTCA
Eriophorum_tenellum_STA1928                          AAGAATTTACTTCTATGGAAAAATAGAACATTTTCGAATAGTGCATCATATTTTTTTGAAGAAAACTTTATGGATCTTCA
Eriophorum_latifolium_STA2051                        AAGAATTTACTTCTATGGAAAAATAGAACATTTTCGAATAGTGCATCATATTTTTTTGAAGAAAACTTTATGGATCTTCA
Eriophorum_russeolum_subsp_russeolum_STA1793         AAGAATTGACTTCTATGGAAAAATAGAACATTTTCGAATAGTGCATCATATTTTTTTGAAGAAAACTTTATGGATCTTCA
Eriophorum_scheuchzeri_subsp_scheuchzeri_STA1798     AAGAATTGACTTCTATGGAAAAATAGAACATTTTCGAATAGTGCATCATATTTTTTTGAAGAAAACTTTATGGATCTTCA
Eriophorum_viridicarinatum_STA1780                   AAGAATTTACTTCTATGGAAAAATAGAACATTTTCGAATAGTGCATCATATTTTTTTGAAGAAAACTTTATGGATCTTCA
Eriophorum_angustifolium_subsp_angustifolium_STA1777 AAGAATTTACTTCTATGGAAAAATAGAACATTTTCGAATAGTGCATCATATTTTTTTGAAGAAAACTTTATGGATCTTCA
Eriophorum_callitrix_STA1786                         AAGAATTTACTTCTATGGAAAAATAGAACATTTTCGAATAGTGCATCATATTTTTTTGAAGAAAACTTTATGGATCTTCA
Eriophorum_vaginatum_subsp_vaginatum_STA112          AAGAATTTACTTCTATGGAAAAATAGAACATTTTCGAATAGTGCATCATATTTTTTTGAAGAAAACTTTATGGATCTTCA
Trichophorum_alpinum_STA1815                         AAGAATTGACTTCTATGGAAAAATAGAACATTTTAGAATAGTGCATGATATTTTTTTGAAGAAAACTTTATGGTTCTTCA
Trichophorum_alpinum_STA2047                         AAGAATTGACTTCTATGGAAAAATAGAACATTTTAGAATAGTGCATGATATTTTTTTGAAGAAAACTTTATGGTTCTTCA
Trichophorum_mattfeldianum_STA2102                   AAGAATTGACTTCTATGGAAAAATAGAACATTTTAGAATAGTGCATGATATTTTTTTGAAGAAAACTTTATGGTTCTTCA
Trichophorum_subcapitatum_STA2070                    AAGAATTGACTTCTATGGAAAAATAGAACATTTTAGAATAGTGCATGATATTTTTTTGAAGAAAACTTTATGGTTCTTCA
Eriophorum_scabriculme_STA2451                       AAGAATTGACTTCTATGGAAAAATAGAATATTTTAGAATAGTGCATGATATTTTTTTGAAGAAAACTTTATGGTTCTTCA
Eriophorum_scabriculme_STA2400                       AAGAATTGACTTCTATGGAAAAATAGAATATTTTAGAATAGTGCATGATATTTTTTTGAAGAAAACTTTATGGTTCTTCA
Eriophorum_scabriculme_STA2401                       AAGAATTGACTTCTATGGAAAAATAGAATATTTTAGAATAGTGCATGATATTTTTTTGAAGAAAACTTTATGGTTCTTCA
Eriophorum_scabriculme_STA2408                       AAGAATTGACTTCTATGGAAAAATAGAATATTTTAGAATAGTGCATGATATTTTTTTGAAGAAAACTTTATGGTTCTTCA
Cypringlea_analecta_STA2052                          AAGAATTGACTTCTATGGAAAAATAGAACATTTTAGAATAGTGCATGATATTTTTTTGAAGAAAACTTTATGGTTCTTCA
Cypringlea_evadens_STA2053                           AAGAATTGACTTCTATGGAAAAATAGAACATTTTCGAATAGTGCATGATATTTTTTTGAAGAAAACTTTATGGTTCTTCA
Trichophorum_clintonii_STA1822                       AAGAATTGACTTCTATGGAAAAATAGAACATTTTAGAATAGTGCATGATATTTTTTTGAAGAAAACTTTATGGTTCTTCA
Trichophorum_cespitosum_STA1819                      AAGAATTGACTTCTATGGAAAAATAGAACATTTTAGAATAGTGCATGATATTTTTTTGAAGAAAACTTTATGGCTCTTCA
Trichophorum_cespitosum_subsp_cespitosum_STA1817     AAGAATTGACTTCTATGGAAAAATAGAACATTTTAGAATAGTGCATGATATTTTTTTGAAGAAAACTTTATGGCTCTTCA
Trichophorum_uniflorum_STA1917                       AAGAATTGACTTCTATGGAAAAATAGAACATTTTAGAATAGTGCATGATATTTTTTTGAAGAAAACTTTATGGTTCTTCA
Trichophorum_uniflorum_STA1918                       AAGAATTGACTTCTATGGAAAAATAGAACATTTTAGAATAGTGCATGATATTTTTTTGAAGAAAACTTTATGGTTCTTCA
Trichophorum_pumilum_STA1820                         AAGAATTGACTTCTATGGAAAAATAGAACATTTTAGAATAGTGCATGATATTTTTTTGAAGAAAACTTTATGGTTCTTCA
Trichophorum_pumilum_STA1922                         AAGAATTGACTTCTATGGAAAAATAGAACATTTTAGAATAGTGCATGATATTTTTTTGAAGAAAACTTTATGGTTCTTCA
Oreobolopsis_tepalifera_STA2038                      AAGAATTGACTTCTATGGAAAAATAGAACATTTTAGAATAGTGCATGATATTTTTTTGAAGAAAACTTTATGGTTCTTCA
Trichophorum_rigidum_subsp_rigidum_STA2043           AAGAATTGACTTCTATGGAAAAATAGAACATTTTAGAATAGTGCATGATATTTTTTTGAAGAAGACTTTATGGTTCTTCA
Trichophorum_rigidum_subsp_rigidum_STA2078           AAGAATTGACTTCTATGGAAAAATAGAACATTTTAGAATAGTGCATGATATTTTTTTGAAGAAGACTTTATGGTTCTTCA
Sumatroscirpus_rupestris_STA2769                     AAGAATTTATTTCTATGGAAAAATAGAACATTTTAGAATAGTGCATCATGTTTTTTTGAAGAAAACTTTATGGTTCTTCA
Carex_siderosticta_STA733                            AAGAATTTACTTCTATGGAAAAATAGAACATTTTAGAATAGTGCATCATGTTTTTTTGAAGAAAACTTTATGGATCTTCA
Carex_blanda_STA183                                  AAGAATTTACTTCTATGGAAAAATAGAACATTTTAGAATAGTGCATCATGGTTTTTTGAAGAAAACTTTATGGATCTTCA
Carex_polystachya_STA210                             AAGAATTTACTTCTATGGAAAAATAGAACATTTTAGAATAGTGCATCATGTTTTTTTGAAGAAAACTTTATGGATCTTCA
Carex_pulicaris_STA105                               AAGAATTTACTTCTATGGAAAAATAGAACATTTTAGAATAGTGCATCATGTTTTTTTGAAAAAAACTTTATGGATCTTCA
Schoenoxiphium_lanceum_STA710                        AAGAATTTACTTCTATGGAAAAATAGAACATTTTAGAATAGTGCATTATGTTTTTTTCAAAAAAAATTTATGGATCTTCA
Carex_acicularis_STA84                               AAGAATTTACTTCTATGGAAAAATAGAACATTTTAAAATAGTGCATCATGTTTTTTTGAAAAAGACTTTATGGGTCTTCA
Carex_aphylla_STA1279                                AAGAAGTTATTTCTATGGAAAAATAGAACATTTTAGAATAGTGCATCATGTTTTTTTCAAAAAAACTTTATGGATCTTCA
Carex_gynocrates_STA817                              AAGAATTTACTTCTATGGAAAAATAGAACATTTTAGAATAGTGTATCATGTTTTTTTTAAGAAAACTTTATGGATCTTCA
Carex_stipata_STA1808                                AAGAATTTACTTCTATGGAAAAATAGAACATTTTAGAATAGTGCATCATGTTTTTTTTAAGAAAACTTTATGGATCTTCA
Kobresia_simpliciuscula_STA1801                      AAGAATTTACTTCTATGGAAAAATAGAACATTTTAGAATAGTGCATCATGTTTTTTTGAATAAAACTTTATGGATCTTCA
Carex_rupestris_STA1581                              AAGAATTTACTTCTATGGAAAAATAGAACATTTTAGAATAGTGCATCATGTTTTTTTGAAGAAAACTTTATGGATCTTCA
Uncinia_ecuadorensis_STA148                          AAGAATTTACTTCTATGGAAAAATAGAACATTTTAGAATAGTGCATCATGTTTTTTTGAAGAAAACTTTATGGATCTTCA

Erioscirpus_comosus_STA2092                          CAGATCCTTTCATGCACTATGTTCGATATCAAGGCAAAGCAATTCTAGCATCAAAAGGGACCGATCAATTTATGAAGAAA
Isolepis_aucklandica_STA1906                         CAGATCCTTTCATGCATTATGTTCGATATCAAGACAAAGCAATTCTAGCATCAAAAGGGACCGATCAATTTATGAAGAAA
Eleocharis_acicularis_d484                           CAGATCCTTTCATGTACTATGTTCGATATCAAGGCAAAGCTATTCTAGCGTCAAGAGGGACCGATCTTGTTATGAAGAAA
Bulbostylis_atrosanguinea_STA321                     CAGATCCTCTCATGCACTATGTTCGATATCAAGGCAAAGTTATTCTAGGATCAAAAGGGACTGATCAATTTATGAAGAAA
Abildgaardia_ovata_STA328                            CAGATCCTCTTATGCACTATGTTCGATATCAAGGCAAAGCTTTTCTAGGATCAAAAGGGACCGATCAATTTTTGAAGAAA
Dulichium_arundinaceum_STA154                        CAGATCCTCTCATGCACTATGTTCGATATCAAGATAAAGCTATTCTAGCATCAAAAGGGACTGATTTTTTTATGAAGAAA
Blysmus_compressus_STA1902                           CAGATCCTCTCATGCACTATGTTCGATATCAAGGTAAAGCTATTCTAGCATCAAAAGGGACTGATCTTTTTATGAAGAAA
Blysmopsis_rufa_STA1913                              CAGATCCTCTCATGCACTATGTTCGATATCAAGATAAAGCTATTCTAGCATCAAAAGGGACTGATCTTTTTATGAAGAAA
Khaosokia_caricoides_STA387                          CAGATCCTTTCATGCACTATGTTCGATATCAAGGTAAAGCTATTCTAGTATCAAAAGGGACTGATCTTTTTATGAAGAAA
Calliscirpus_brachythrix_STA2132                     CAGATCCTCTCATGCACTATGTTCGATATCAAGGTAAAGTTATTCTAGCATCAAAAGGGACTGATCTTTTTATGAAGAAA
Calliscirpus_criniger_STA1898                        CAGATCCTCTCATGCACTATGTTCGATATCAAGGTAAAGCTATTCTAGCATCAAAAGGGACTGATCTTTTTATGAAGAAA
Amphiscirpus_nevadensis_STA2141                      CAGATCCTCTCATGCACTATGTTCGATATCAAGATAAAGCTATTCTAGCATCAAAAGGGACTGATCAATTTATGAAGAAA
Zameioscirpus_atacamensis_STA2105_2143               CAGATCCTCTTATGCACTATGTTCGATATCAAGGTAAAGCTATTCTAGCATCAAAAGGGACTGATTTTTTTATGAAGAAA
Phylloscirpus_deserticola_STA2101                    CAGATCCTCTCATGCACTATGTTCGATATCAAGGTAAAGCTATTCTAGCATCAAAAGGGACTGATCTTTTTATGAAGAAA
Rhodoscirpus_asper_Argentina_STA2173                 CAGATCCTCTCATGCACTATGTTCGATATCAAGGTAAAGCTATTCTAGCATCAAAAGGGACTGATCTTTTTATGAAGAAA
Scirpus_divaricatus_dS014                            CAGATCCTCTCATGCACTATGTTCGATATCAAGGTAAAGCTATTCTAGCATCAAAAGGGACTGATCTTTTTCTGAATAAA
Scirpus_pendulus_STA1978                             CAGATCCTCTCATGCACTATGTTCGATATCAAGGTAAAGCTATTCTAGTATCAAAAGGGACTGATCTTTTTATGAAGAAA
Scirpus_cyperinus_STA1773                            CAGATCCTCTCATGCACTATGTTCGATATCAAGGTAAAGCTATTCTAGCATCAAAAGGGACTGATCTTTTTATGAAGAAA
Scirpus_longii_dS052                                 CAGATCCTCTCATGCACTATGTTCGATATCAAGGTAAAGCTATTCTAGCATCAAAAGGGACTGATCTTTTTATGAAGAAA
Scirpus_wichurae_dS003                               CAGATCCTCTCATGCACTATGTTCGATATCAAGGTAAAGCTATTCTAGCATCAAAAGGGACTGATCTTTTTATGAAGAAA
Scirpus_karuisawensis_dS004                          CAGATCCTCTCATGCACTATGTTCGATATCAAGGTAAAGCTATTCTAGCATCAAAAGGGACTGATCTTTTTATGAAGAAA
Scirpus_polystachyus_STA349                          CAGATCCTCTCATGCACTATGTTCGATATCAAGGTAAAGCTATTCTAGCATCAAAAGGGACTGATCTTTTTATGAAGAAA
Scirpus_polyphyllus_dS050                            CAGATCCTCTCATGCACTATGTTCGATATCAAGGTAAAGCTATTCTAGCATCAAAAGGGACTGATCTTTTTATGAAGAAA
Scirpus_hattorianus_STA1984                          CAGATCCTCTCATGCACTATGTTCGATATCAAGGTAAAGCTATTCTAGCATCAAAAGGGACTGATCTTTTTATGAAGAAA
Scirpus_pallidus_STA1983                             CAGATCCTCTCATGCACTATGTTCGATATCAAGGTAAAGCTATTCTAGCATCAAAAGGGACTGATCTTTTTATGAAGAAA
Scirpus_radicans_STA1915                             CAGATCCTCTCATGCACTATGTTCGATATCAAGGTAAAGCTATTCTAGCATCAAAAGGGACTGATCTTTTTATGAAGAAA
Scirpus_maximowiczii_STA1920                         CAGATCCTCTCATGCACTATGTTCGATATCAAGGTAAGGCTATTCTAGCATCAAAAGGGACTGATCTTTTTATGAAGAAA
Scirpus_microcarpus_STA1976                          CAGATCCTCTCATGCACTATGTTCGATATCAAGGTAAAGCTATTCTAGCATCAAAAGGGACTGATCTTTTTATGAAGAAA
Scirpus_sylvaticus_dS005                             CAGATCCTCTCATGCACTATGTTCGATATCAAGGTAAAGCTATTCTAGCATCAAAAGGGACTGATCTTTTTATGAAGAAA
Eriophorum_virginicum_STA1807                        CAGATCCTCTCATGCACTATGTTCGATATCAAGGTAAAGCTATTCTAGCATCAAAAGGGACTGATCTTTTTATGAAGAAA
Eriophorum_gracile_STA393                            CAGATCCTCTCATGCACTATGTTCGATATCAAGGTAAAGCTATTCTAGCATCAAAAGGGACTGATCTTTTTATGAAGAAA
Eriophorum_tenellum_STA1928                          CAGATCCTCTCATGCACTATGTTCGATATCAAGGTAAAGCTATTCTAGCATCAAAAGGGACTGATCTTTTTATGAAGAAA
Eriophorum_latifolium_STA2051                        CAGATCCTCTTATGCACTATGTTCGATATCAAGGTAAAGCTATTCTAGCATCAAAAGGGACTGATCTTTTTATGAAGAAA
Eriophorum_russeolum_subsp_russeolum_STA1793         CAGATCCTCTTATGCACTATGTTCGATATCAAGGTAAAGCTATTCTAGCATCAAAAGGGACTGATCTTTTTATGAAGAAA
Eriophorum_scheuchzeri_subsp_scheuchzeri_STA1798     CAGATCCTCTTATTCACTATGTTCGATATCAAGGTAAAGCTATTCTAGCATCAAAAGGGACTGATCTTTTTATTAAGAAA
Eriophorum_viridicarinatum_STA1780                   CAGATCCTCTTATGCACTATGTTCGATATCAAGGTAAAGCTATTCTAGCATCAAAAGGGACTGATCTTTTTATGAAGAAA
Eriophorum_angustifolium_subsp_angustifolium_STA1777 CAGATCCTCTTATGCACTATGTTCGATATCAAGGTAAAGCTATTCTAGCATCAAAAGGGACTGATCTTTTTATGAAGAAA
Eriophorum_callitrix_STA1786                         CAGATCCTCTTATGCACTATGTTCGATATCAAGGTAAAGCTATTCTAGCATCAAAAGGGACTGATCTTTTTATGAAGAAA
Eriophorum_vaginatum_subsp_vaginatum_STA112          CAGATCCTCTTATGCACTATGTTCGATATCAAGGTAAAGCTATTCTAGCATCAAAAGGGACTGATCTTTTTATGAAGAAA
Trichophorum_alpinum_STA1815                         CAGATCCTCTCATGCACTATGTTCGATATCAAGGTAAAGCTATTCTAGCATCAAAAGGGGCTGATCTTTTTATGAAGAAA
Trichophorum_alpinum_STA2047                         CAGATCCTCTCATGCACTATGTTCGATATCAAGGTAAAGCTATTCTAGCATCAAAAGGGGCTGATCTTTTTATGAAGAAA
Trichophorum_mattfeldianum_STA2102                   CAGATCCTCTCATGCACTATGTTCGATATCAAGGTAAAGCTATTCTAGCATCAAAAGGGACTGATCTTTTTATGAAGAAA
Trichophorum_subcapitatum_STA2070                    CAGATCCTCTCATGCACTATGTTCGATATCAAGGTAAAGCTATTCTAGCATCAAAAGGGACTGATCTTTTTATGAAGAAA
Eriophorum_scabriculme_STA2451                       CAGATCCTCTCATGCACTATGTTCGATATCAAGGTAAAGCTATTCTAGCATCAAAAGGGACTGATCTTTTTATGAAGAAA
Eriophorum_scabriculme_STA2400                       CAGATCCTCTCATGCACTATGTTCGATATCAAGGTAAAGCTATTCTAGCATCAAAAGGGACTGATCTTTTTATGAAGAAA
Eriophorum_scabriculme_STA2401                       CAGATCCTCTCATGCACTATGTTCGATATCAAGGTAAAGCTATTCTAGCATCAAAAGGGACTGATCTTTTTATGAAGAAA
Eriophorum_scabriculme_STA2408                       CAGATCCTCTCATGCACTATGTTCGATATCAAGGTAAAGCTATTCTAGCATCAAAAGGGACTGATCTTTTTATGAAGAAA
Cypringlea_analecta_STA2052                          CAGATCCTCTCATGCACTATGTTCGATATCAAGGTAAAGCTATTCTAGCATCAAAAGGGACTGATCTTTTTATGAAGAAA
Cypringlea_evadens_STA2053                           CAGATCCTCTCATGCACTATGTTCGATATCAAGGTAAAGCTATTCTAGCATCAAAAGGGACTGATCTTTTTATGAAGAAA
Trichophorum_clintonii_STA1822                       CAGATCCTCTCATGCACTATGTTCGATATCAAGGTAAAGCTATTCTAGCATCAAAAGGGACTGATCTTTTTATAAAGAAA
Trichophorum_cespitosum_STA1819                      CAGATCCTCTCATGCACTATGTTCGATATCAAGGTAAAGCTATTCTAGCATCAAAAGGGACTGATCTTTTTATGAAGAAA
Trichophorum_cespitosum_subsp_cespitosum_STA1817     CAGATCCTCTCATGCACTATGTTCGATATCAAGGTAAAGCTATTCTAGCATCAAAAGGGACTGATCTTTTTATGAAGAAA
Trichophorum_uniflorum_STA1917                       CAGATCCTCTCATGCACTATGTTCGATATCAAGGTAAAGCTATTCTAGCATCAAAAGGGACTGATCTTTTTATGAAGAAA
Trichophorum_uniflorum_STA1918                       CAGATCCTCTCATGCACTATGTTCGATATCAAGGTAAAGCTATTCTAGCATCAAAAGGGACTGATCTTTTTATGAAGAAA
Trichophorum_pumilum_STA1820                         CAGATCCTCTCATGCACTATGTTCGATATCAAGGTAAAGCTATTCTAGCATCAAAAGGGACTGATCTTTTTATGAAGAAA
Trichophorum_pumilum_STA1922                         CAGATCCTCTCATGCACTATGTTCGATATCAGGGTAAAGCTATTCTAGCATCAAAAGGGACTGATCTTTTTATGAAGAAA
Oreobolopsis_tepalifera_STA2038                      CAGATCCTCTCATTCACTATGTTCGATATCAAGGTAAAGCTATTCTAGCATCAAAAGGGACTGATCTTTTTATGAAGAAA
Trichophorum_rigidum_subsp_rigidum_STA2043           CAGATCCTCTCATTCACTATGTTCGATATCAAGGTAAAGCTATTCTAGCATCAAAAGGGACTGATCTTTTTATGAAGAAA
Trichophorum_rigidum_subsp_rigidum_STA2078           CAGATCCTCTCATTCACTATGTTCGATATCAAGGTAAAGCTATTCTAGCATCAAAAGGGACTGATCTTTTTATGAAGAAA
Sumatroscirpus_rupestris_STA2769                     CAGATCCTCTCATGCACTATGTTCGATATCAAGGTAAAGCTATTCTAGCATCAAAAGGGACTGATCTTTTTATGAAGAAA
Carex_siderosticta_STA733                            CAGATCCTCTCATGCACTATGTTCGATATCAAGGTAAAGCTATTCTAGCATCAAAAGGGACTGATCTTTTTATGAAGAAA
Carex_blanda_STA183                                  CAGATCCTCTTATGCACTATTTTCGATATCAAGGTAAAGCTATTCTAGCATCAAAAGGGGCTGATCTTTTTATGAAGAAA
Carex_polystachya_STA210                             CAGATCCTCTCATGCACTATCTTCGATATCAAGGTAAAGCTATTCTAGCATCAAAAGGGGCTGATCTTTTTATGAAGAAA
Carex_pulicaris_STA105                               CAGATCCTTTCATGCACTATTTTCGATATCAAGGTAAAGCTATTATAGCATCAAAAGGGACTGATCTTTTTATGAAGAAA
Schoenoxiphium_lanceum_STA710                        CAGATCCTCTCATGCACTATTTTCGATATCAAGGTAAAGCTATTCTAGCATCAAAAGGGACTGATTTTTTTATGAAGAAA
Carex_acicularis_STA84                               CAGATCCTCTCATGCACTATTTTCGATATCAAGGTAAAGCTATTCTAGCATCAAAAGGGACTGATTTTTTTATGAAGAAA
Carex_aphylla_STA1279                                CAGATCCTCTCATGCATTATTTTCGATATCAAGGTAAAGCTATCCTAGCATCAAAAGGGACTGATTTTTTTATGAAGAAA
Carex_gynocrates_STA817                              CAGATCCTCTCATGCACTATCTTCGATATCAAGGTAAAGCTATTCTAGCATCAAAAGGGACTGATCTTTTTATGAAGAAA
Carex_stipata_STA1808                                CAGATCCTCTCATGCACTATCTTCGATATCAAGGGAAAGCTATTCTAGCATCAAAAGGGACTGATCTTTTTATGAAGAAA
Kobresia_simpliciuscula_STA1801                      TAGATCCTCTCATGCACTATCTTCGATATCAAGGTAAAGCTATTCTAGCATCAAAAGGGACTGATCTTTTTATGAATAAA
Carex_rupestris_STA1581                              CAGATCCTCTCATGCACTATTTTCGATATCAAGGTAAAGCTATTCTAGCATCAAAAGGGACTAATCTTTTTATGAAGAAA
Uncinia_ecuadorensis_STA148                          CAGATCCTCTCATGCACTATCTTCGATATCAAGGTAAAGCTATTCTAGCATTAAAAGGGACTGATCTTTTTATGAAGAAA

Erioscirpus_comosus_STA2092                          TTTCAATATTGCTTTGTCTGTTTTTGGCAATATTATTTTCATTTTTGGTCTCAGTCTAATAGGTTTCATAGAAACCAATT
Isolepis_aucklandica_STA1906                         TTGAAATATTGCTTTGTCTGTTTTTGGCAATATTATTTTCATTTTTGGTCTGAGTCTAATAGGTTTCATAGAAACAAATT
Eleocharis_acicularis_d484                           TTCAAATATTACCTTGTTTGTTTTTGGCAATATTATTTTCATTTTTGGTCTGAGTCTAATAGATTTTATAGAAATAAAAT
Bulbostylis_atrosanguinea_STA321                     TTGAGATATTGCCTTCTTTGTTTTTGGCAATATTATTTTCATTTTTGGTCTGAGTCTAATAGATTTCATAGAAATCAATT
Abildgaardia_ovata_STA328                            TTGAAATCTTACCTTGTTTGTTTTTGGCAATATTATTTTCATTTTTGGTCTAAGTCTAATAGGTTTCATAGAAATCGATT
Dulichium_arundinaceum_STA154                        TTGAAATCTTACTTTGTCTGTTTTTGGCAATATTACTTTCATTTTTGGTCTGAGCCTAATAGGTTTCATAGAAACCAATT
Blysmus_compressus_STA1902                           TTGAAATCTTACTTTGTCTGTTTTTGGCAATATTACTTTCATTTTTGGTCTGAGCCTAATAGGTTTCATAGAAACCAATT
Blysmopsis_rufa_STA1913                              TTGAAATCTTACTTTGTCTGTTTTTGGCAATATTACTTTCATTTTTGGTCTGAGCCTAATAGATTTCATAGAAACCAATT
Khaosokia_caricoides_STA387                          TTGAAATCTTACCTTGTCTTTTTTTGGCAATATTACTTTCATTTTTGGTCTGAGCTTAATAGGTTTCATCGAAAACAATT
Calliscirpus_brachythrix_STA2132                     TTGAAATCTTACCTTGTCTGTTTTTGGCAATATTACTTTCATTTTTGGTCTGAGCCTAATAGGTTTCATAGAAACCAATT
Calliscirpus_criniger_STA1898                        TTGAAATCTTACCTTGTCTGTTTTTGGCAATATTACTTTCATTTTTGGTCTGAGCCTAATAGGTTTCATAGAAACCAATT
Amphiscirpus_nevadensis_STA2141                      TTGAAATCTTACCTTGTCTGTTTTTGGCAATATTACTTTCATTTTTGGTCTGAGCCTAATAGGTTTCATAGAAACCAATT
Zameioscirpus_atacamensis_STA2105_2143               TTGAAATCTTACCTTGTCTGTTTTTGGCAATATTACTTTCATTTTTGGTCTGAGTCTAATAGGTTTCATAGAAACCAATT
Phylloscirpus_deserticola_STA2101                    TTGAAATCTTACCTTGTCTGTTTTTGGCAATATTACTTTCATTTTTGGTCTGAGCCTAATAGATTTCATAGAAACCAATT
Rhodoscirpus_asper_Argentina_STA2173                 TTGAAATCTTACCTTGTCTGTTTTTGGCAATATTACTTTCATTTTTGGTCGGAGCCTAATAGATTTCATAGAAACCAATT
Scirpus_divaricatus_dS014                            TTGAAATCTTACCTTGTCTGTTTTTGGCAATATTACTTTCATTTTTGGTCTGAGCCTAATAGGTTTCATAGAAACCAATT
Scirpus_pendulus_STA1978                             TTGAAATCTTACCTTGTCTGTTTTTGGCAATATTACTTTCATTTTTGGTCTGAGCCTAATAGGTTTCATAGAAACCAATT
Scirpus_cyperinus_STA1773                            TTGAAATCTTACCTTGTCTGTTTTTGGCAATATTACTTTCATTTTTGGTCTGAGCCTAATAGGTTTCATAGAAACCAATT
Scirpus_longii_dS052                                 TTGAAATCTTACCTTGTCTGTTTTTGGCAATATTACTTTCATTTTTGGTCTGAGCCTAATAGGTTTCATAGAAACCAATT
Scirpus_wichurae_dS003                               TTGAAATCTTACCTTGTCTGTTTTTGGCAATATTACTTTCATTTTTGGTCTGAGCCTAATAGGTTTCATAGAAACCAATT
Scirpus_karuisawensis_dS004                          TTGAAATCTTACCTTGTCTGTTTTTGGCAATATTACTTTCATTTTTGGTCTGAGCCTAATAGGTTTCATAGAAACCAATT
Scirpus_polystachyus_STA349                          TTGAAATCTTACCTTGTCTGTTTTTGGCAATATTACTTTCATTTTTGGTCTGAGCCTAATAGGTTTCATAGAAACCAATT
Scirpus_polyphyllus_dS050                            TTGAAATCTTACCTTGTCTGTTTTTGGCAATATTACTTTCATTTTTGGTCTGAGCCTAATAGGTTTCATAGAAACCAATT
Scirpus_hattorianus_STA1984                          TTGAAATCTTACCTTGTCTGTTTTTGGCAATATTACTTTCATTTTTGGTCTGAGCCTAATAGGTTTCATAGAAACCAATT
Scirpus_pallidus_STA1983                             TTGAAATCTTACCTTGTCTGTTTTTGGCAATATTACTTTCATTTTTGGTCTGAGCCTAATAGGTTTCATAGAAACCAATT
Scirpus_radicans_STA1915                             TTGAAATCTTACTTTGTCTGTTTTTGGCAATATTACTTTCATTTTTGGTCTGAGCCTAATAGGTTTCATAGAAACCAATT
Scirpus_maximowiczii_STA1920                         TTGAAATCTTACCTTGTCTGTTTTTGGCAATATTACTTTCATTTTTGGTCTGAGCCTAATAGGTTTCATAGAAACCAATT
Scirpus_microcarpus_STA1976                          TTGAAATCTTACCTTGTCTGTTTTTGGCAATATTACTTTCATTTTTGGTCTGAGCCTAATAGGTTTCATAGAAACCAATT
Scirpus_sylvaticus_dS005                             TTGAAATCTTACCTTGTCTGTTTTTGGCAATATTACTTTCATTTTTGGTCTGAGCCTAATAGGTTTCATAGAAACCAATT
Eriophorum_virginicum_STA1807                        TTGAAATCTTACCTTGTCTGTTTTTGGCAATATTACTTTCATTTTTGGTCTGAGCCTAATAGGTTTCATAGAAACCAATT
Eriophorum_gracile_STA393                            TTGAAATCTTACCTTGTCTGTTTTTGGCAATATTACTTTCATTTTTGGTCTGAGCCTAATAGGTTTCATAGAAACCAATT
Eriophorum_tenellum_STA1928                          TTGAAATCTTACCTTGTCTGTTTTTGGCAATATTACTTTCATTTTTGGTCTGAGCCTAATAGGTTTCATAGAAACCAATT
Eriophorum_latifolium_STA2051                        TTGAAATCTTACCTTGTCTGTTTTTGGCAATATTACTTTCATTTTTGGTCTGAGCCTAATAGGTTTCATAGAAACCAATT
Eriophorum_russeolum_subsp_russeolum_STA1793         TTGAAATCTTACCTTGTCTGTTTTTGGCAATATTACTTTCATTTTTGGTCTGAGCCTAATAGGTTTCATAGAAACCAATT
Eriophorum_scheuchzeri_subsp_scheuchzeri_STA1798     TTGAAATCTTACCTTGTCTGTTTTTGGCAATATTACTTTCATTTTTGGTCTGAGCCTAATAGGTTTCATAGAAACCAATT
Eriophorum_viridicarinatum_STA1780                   TTGAAATCTTACCTTGTCTGTTTTTGGCAATATTACTTTCATTTTTGGTCTGAGCCTAATAGGTTTCATAGAAACCAATT
Eriophorum_angustifolium_subsp_angustifolium_STA1777 TTGAAATCTTACCTTGTCTGTTTTTGGCAATATTACTTTCATTTTTGGTCTGAGCCTAATAGGTTTCATAGAAACCAATT
Eriophorum_callitrix_STA1786                         TTGAAATCTTACCTTGTCTGTTTTTGGCAATATTACTTTCATTTTTGGTCTGAGCCTAATAGGTTTCATAGAAACCAATT
Eriophorum_vaginatum_subsp_vaginatum_STA112          TTGAAATCTTACCTTGTCTGTTTTTGGCAATATTACTTTCATTTTTGGTCTGAGCCTAATAGGTTTCATAGAAACCAATT
Trichophorum_alpinum_STA1815                         TTGAAATCTTACCTTGTCTGTTTTTGGCAATATTACTTTCATTTTTGGTCTGAGCCTAATAGGTTTCATAGAAACCAATT
Trichophorum_alpinum_STA2047                         TTGAAATCTTACCTTGTCTGTTTTTGGCAATATTACTTTCATTTTTGGTCTGAGCCTAATAGGTTTCATAGAAACCAATT
Trichophorum_mattfeldianum_STA2102                   TTGAAATCTTACCTTGTCTGTTTTTGGCAATATTACTTTCATTTTTGGTCTGAGCCTAATAGGTTTCATAGAAACCAATT
Trichophorum_subcapitatum_STA2070                    TTGAAATCTTACCTTGTCTGTTTTTGGCAATATTACTTTCATTTTTGGTCTGAGCCTAATAGGTTTCATAGAAACCAATT
Eriophorum_scabriculme_STA2451                       TTTAAATCTTACCTTGTCTGTTTTTGGCAATATTACTTTCATTTTTGGTCTGAGCCTAATAGGTTTAATAGAAACCAATT
Eriophorum_scabriculme_STA2400                       TTTAAATCTTACCTTGTCTGTTTTTGGCAATATTACTTTCATTTTTGGTCTGAGCCTAATAGGTTTAATAGAAACCAATT
Eriophorum_scabriculme_STA2401                       TTTAAATCTTACCTTGTCTGTTTTTGGCAATATTACTTTCATTTTTGGTCTGAGCCTAATAGGTTTAATAGAAACCAATT
Eriophorum_scabriculme_STA2408                       TTTAAATCTTACCTTGTCTGTTTTTGGCAATATTACTTTCATTTTTGGTCTGAGCCTAATAGGTTTAATAGAAACCAATT
Cypringlea_analecta_STA2052                          TTGAAATCTTACCTTGTCTGTTTTTGGCAATATTACTTTCATTTTTGGTCTGAGCCTAATAGGTTTCATAGAAACCAATT
Cypringlea_evadens_STA2053                           TTGAAATCTTACCTTGTCTGTTTTTGGCAATATTACTTTCATTTTTGGTCTGAGCCTAATAGGTTTCATAGAAACCAATT
Trichophorum_clintonii_STA1822                       TTGAAATCTTACCTTGTCTGTTTTTGGCAATATTACTTTCATTTTTGGTCTGAGCCTAATAGGTTTCATAGAAACCAATT
Trichophorum_cespitosum_STA1819                      TTGAAATCTTACCTTGTCTGTTTTTGGCAATATTACTTTCATTTTTGGTCTGAGCCTAATAGGTTTCATATAAACCAATT
Trichophorum_cespitosum_subsp_cespitosum_STA1817     TTGAAATCTTACCTTGTCTGTTTTTGGCAATATTACTTTCATTTTTGGTCTGAGCCTAATAGGTTTCATATAAACCAATT
Trichophorum_uniflorum_STA1917                       TTGAAATCTTACCTTGTCTGTTTTTGGCAATATTACTTTCATTTTTGGTCTGAGCCTAATAGGTTTCATAGAAACCAATT
Trichophorum_uniflorum_STA1918                       TTGAAATCTTACCTTGTCTGTTTTTGGCAATATTACTTTCATTTTTGGTCTGAGCCTAATAGGTTTCATAGAAACCAATT
Trichophorum_pumilum_STA1820                         TTGAAATCTTACCTTGTCTGTTTTTGGCAATATTACTTTCATTTTTGGTCTGAGCCTAATAGGTTTCATAGAAACCAATT
Trichophorum_pumilum_STA1922                         TTGAAATCTTACCTTGTCTGTTTTTGGCAATATTACTTTCATTTTTGGTCTGAGCCTAATAGGTTTCATAGAAACCAATT
Oreobolopsis_tepalifera_STA2038                      TTGAAATCTTACCTTGTCTGTTTTTGGCAATATTACTTTCATTTTTGGTCTGAGCCTAATAGGTTTCATAGAAACCAATT
Trichophorum_rigidum_subsp_rigidum_STA2043           TTGAAATTTTACCTTGTCTGTTTTTGGCAATATTACTTTCATTTTTGGTCTGAGCCTAATAGGTTTCATAGAAACCAATT
Trichophorum_rigidum_subsp_rigidum_STA2078           TTGAAATNTTACCTTGTCTGTTTTTGGCAATATTACTTTCATTTTTGGTCTGAGCCTAATAGGTTTCATAGAAACCAATT
Sumatroscirpus_rupestris_STA2769                     TTGAAATCTTACCTTGTCTGTTTTTGGCAATATTACTTTCATTTTTGGTCTGAGCCTTATAGGTTTCATAGAAATCAATT
Carex_siderosticta_STA733                            TTTAAATCTTACCTTGTCTGTTTTTGGCAATATTATTTTCATTTTTGGTCTGAGCCTAATAGGTTTCATAGAAACCAATT
Carex_blanda_STA183                                  TTGAAATCTTACCTTGTCTATTTTTGGCAATATTATTTTCATTTTTGGTCTGAGCCTAATAGGTTTCATATAAATCAATT
Carex_polystachya_STA210                             TTGAAATCTTACTTTGTCTATTTTTGGCAATATTATTTTCATTTTTGGTCTGAGCCTAATAGGTTTCATAGAAACCAATT
Carex_pulicaris_STA105                               TTGAAATCTTACCTTGTCTATTTTTGGCAATATTATTTTCATTTTTGGTCTGAGCCTAATAGGTTTCATAGAAATCAATT
Schoenoxiphium_lanceum_STA710                        TTGAAATCTTACCTTGTCTATTTTTGGCAATATTATTTTCATTTTTGGTCTGAGCCTAATAGGTTTCATAGAAACCAATT
Carex_acicularis_STA84                               TTGAAATCTTACCTTGTCTATTTTTGGCAATATTATTTTCATTTTTGGTCTGAGCCTAATAGGTTTCATAGAAACCAATT
Carex_aphylla_STA1279                                TTAAAATCTTACCTTGTCTATTTTTGGCAATATTATTTTCATTTTTGGTCTGAGCCTAATAGGTTTCATAGAAACCAATT
Carex_gynocrates_STA817                              TTGAAATCTTACCTTGTCTATTTCTGGCAATATTATTTTCATTTTTGGTCTGAGCCTAATAGGTTTCATAGAAACAAATT
Carex_stipata_STA1808                                TTGAAATCTTACCTTGTCTATTTCTGGCAATATTATTTTCATTTTTGGTCTGAGCCTAATAGGTTTCATAGAAACCAATT
Kobresia_simpliciuscula_STA1801                      TTGAAATCTTACCTTGTCTATTTTTGGCAATATTATTTTCATTTTTGGTCTGAGCCTAATAGGTTTCATAGAAACCAATT
Carex_rupestris_STA1581                              TTGAAATCTTACCTTGTCTATTTTTGGCAATATTATTTTCATTTTTGGTCTGAGTCTAATAGGTTTCATAGAAACCAATT
Uncinia_ecuadorensis_STA148                          TTAAAATCTTACCTTGTCTATTTTTGGCAATATTATTTTCATTTTTGGTCTGAGCCTAATAGATTTCATAGAAACCAATT

Erioscirpus_comosus_STA2092                          CTCTTATTA------TTCATTCTACTTTCTCGGTTATTTTTTAAGTGTAAAAATAAATCCTTTGGTGGTAAGGAGTCAAA
Isolepis_aucklandica_STA1906                         CTCTTATTA------TTCATTTTACTTTCTCGGTTATTTTTCAAGTGTAAAAATAAATCCTTTGGTGGTAAGGAGTCAAA
Eleocharis_acicularis_d484                           TTCTTCTTA------CTCATTCTACTTTCTTGGTTATTTTTCAAGTGTAAAAATAAATCATTTGGTAGTAAGGAGTCAAA
Bulbostylis_atrosanguinea_STA321                     TTCTTATCA------TTCATTCTACTCTCTCGGTTATTTCTCAAGTGTAAAAATGACTCATTTGATGGTAAGGAGTCAAA
Abildgaardia_ovata_STA328                            TTCTTCTTATTCATTTTCATTCTACTTTCTCGGTTTTTTTTCTAGTGTAAAAATGACTCATTTGATGGTAAAGAGTCACA
Dulichium_arundinaceum_STA154                        TTCTTATTA------TTCATTCTACTTTATCGGTTATTATTTAAGTGTAAAAATAAATCACTTGGTAGTAAGGAGTCAAA
Blysmus_compressus_STA1902                           CTCTTATTA------TTCATTCTACTTTATCGGTTATTATTTAAGTGTAAAAATAAATCACTTGGTAGTAAGGAGTCAAA
Blysmopsis_rufa_STA1913                              CTCTTATTA------TTCATTCTACTTTATCGGTTATTATTTAAGTGTAAAAATAAATCACTTGGTAGTAAGGAGTCAAA
Khaosokia_caricoides_STA387                          CTCTCATTA------TTCATTCTACTTTGTCGGTTATTTTTTAAGTGTAAAAATAAATCACTTGGTGGTAAGGAGTCAAA
Calliscirpus_brachythrix_STA2132                     CTCTTATTA------TTCATTCTACTTTATCGGTTATTTTTTAAGTGTAAAAATAAATTACTTGGTGGTAAGGAGTCAAA
Calliscirpus_criniger_STA1898                        CTCTTATTA------TTCATTCTACTTTATCGGTTATTTTTTAAGTGTAAAAATAAATTACTTGGTAGTAAGGAGTCAAA
Amphiscirpus_nevadensis_STA2141                      CTCTTTTTA------TTCATTCTACTTACACGGTTATTTATTAAGTGTAAAAATAAATTACTTGGTGGTAAGGAGTCAAA
Zameioscirpus_atacamensis_STA2105_2143               CTCTTATTA------CTCATTCTACTTTATCGGTTATTTATTAAGTGTAAAAATAAATTACTTGGTGGTAAGGAGTCAAA
Phylloscirpus_deserticola_STA2101                    CTCTTATTA------TTCATTCTACTTTATCGGTTATTTTTTAAGTGTAAAAATAAATTACTTGGTGGTAAGGAGTCAAA
Rhodoscirpus_asper_Argentina_STA2173                 CTCTTATTA------TTCATTCTACTTTATCGGTTATTTTTTAAGTGTAAAAATCAATTACTTGGTGGTAAGGAGTCAAA
Scirpus_divaricatus_dS014                            CTCTTATTA------TTCATTCTACTTTATCGGTTATTTTTTAAGTGTAAAAAGAAATTACTTGGTGGTAAGGAGTCAAA
Scirpus_pendulus_STA1978                             CTCTTATTA------TTCATTTTACTTTATCGGTTATTTTTTAAGTGTAAAAAGAAATTACTTGGTAGTAAGGAGTCAAA
Scirpus_cyperinus_STA1773                            CTCTTATTA------TTCATTCTACTTTATCGGTTATTTTTTAAGTGTAAAAAGAAATTACTTGGTGGTAAGGAGTCAAA
Scirpus_longii_dS052                                 CTCTTATTA------TTCATTCTACTTTATCGGTTATTTTTTAAGTGTAAAAAGAAATTACTTGGTGGTAAGGAGTCAAA
Scirpus_wichurae_dS003                               CTCTTATTA------TTCATTCTACTTTATCGGTTATTTTTTAAGTGTAAAAAGAAATTACTTGGTGGTAAGGAGTCAAA
Scirpus_karuisawensis_dS004                          CTCTTATTA------TTCATTCTACTTTATCGGTTATTTTTTAAGTGTAAAAAGAAATTACTTGGTGGTAAGGAGTCAAA
Scirpus_polystachyus_STA349                          CTCTTATTA------TTCATTCTACTTTATCGGTTATTTTTTAAGTGTAAAAAGAAATTACTTGGTGGTAAGGAGTCAAA
Scirpus_polyphyllus_dS050                            CTCTTATTA------TTCATTCTACTTTATCGGTTATTTTCTAAGTGTAAAAAGAAATTACTTGGTGGTAAGGAGTCAAA
Scirpus_hattorianus_STA1984                          CTCTTATTA------TTCATTCTACTTTATCGGTTATTTTTTAAGTGTAAAAAGAAATTACTTGGTGGTAAGGAGTCAAA
Scirpus_pallidus_STA1983                             CTCTTATTA------TTCATTCTACTTTATCGGTTATTTTTTAAGTGTAAAAAGAAATTACTTGGTGGTAAGGAGTCAAA
Scirpus_radicans_STA1915                             CTCTTATTA------TTCATTCTACTTTATCGGTTATCTTTTAAGTGTAAAAAGAAATTACTTGGTGGTAAGGAGTCAAA
Scirpus_maximowiczii_STA1920                         CTCTTATTA------TTCATTCTACTTTATCGGTTATTTTTTAAGTGTAAAAAGAAATTACTTGGTGGTAAGGAGTCAAA
Scirpus_microcarpus_STA1976                          CTCTTATTA------TTCATTCTACTTTATCGGTTATTTTTTAAGTGTAAAAAGAAATTACTTGGTGGTAAGGAGTCAAA
Scirpus_sylvaticus_dS005                             CTCTTATTA------TTCATTCTACTTTATCGGTTATTTTTTAAGTGTAAAAAGAAATTACTTGGTGGTAAGGAGTCAAA
Eriophorum_virginicum_STA1807                        CTCTTATTA------TTCATTCTACTTTATCGGTTATTTTTTAAGTGTAAAAAGAAATTACTTGGTGGTAAGGAGTCAAA
Eriophorum_gracile_STA393                            CTCTTATTA------TTCATTCTACTTTATCGGTTATTTTTTAAGTGTAAAAAGAAATTACTTGGTGGTAAGGAGTCAAA
Eriophorum_tenellum_STA1928                          CTCTTATTA------TTCATTCTACTTTATCGGTTATTTTTTAAGTGTAAAAAGAAATTACTTGGTGGTAAGGAGTCAAA
Eriophorum_latifolium_STA2051                        CTCTTATTA------TTCATTCTACTTTATCGGTTATTTTTTAAGTGTAAAAAGAAATTACTTGGTGGTAAGGAGTCAAA
Eriophorum_russeolum_subsp_russeolum_STA1793         CTCTTATTA------TTCATTCTACTTTATCGGTTATTTTTTAAGTGTAAAAAGAAATTACTTGGTGGTAAAAAGTCAAA
Eriophorum_scheuchzeri_subsp_scheuchzeri_STA1798     CTCTTATTA------TTCATTCTACTTTATCGGTTATTTTTTAAGTGTAAAAAGAAATTACTTGGTGGTAAAAAGTCAAA
Eriophorum_viridicarinatum_STA1780                   CTCTTATTA------TTCATTCTACTTTATCGGTTATTTTTTAAGTGTAAAAAGAAATTACTTGGTGGTAAGGAGTCAAA
Eriophorum_angustifolium_subsp_angustifolium_STA1777 CTCTTATTA------TTCATTCTACTTTATCGGTTATTTTTTAAGTGTAAAAAGAAATTACTTGGTGGTAAGGAGTCAAA
Eriophorum_callitrix_STA1786                         CTCTTATTA------TTCATTCTACTTTATCGGTTATTTTTTAAGTGTAAAAAGAAATTACTTGGTGGTAAGGAGTCAAA
Eriophorum_vaginatum_subsp_vaginatum_STA112          CTCTTATTA------TTCATTCTACTTTATCGGTTATTTTTTAAGTGTAAAAAGAAATTACTTGGTGGTAAGGAGTCAAA
Trichophorum_alpinum_STA1815                         CTCTTATTA------TTCATTCTACTTTATCGGTTATTTTTTAAGTGTAAAAAGAAATTACTTGGTGGTAAGGAGTCAAA
Trichophorum_alpinum_STA2047                         CTCTTATTA------TTCATTCTACTTTATCGGTTATTTTTTAAGTGTAAAAAGAAATTACTTGGTGGTAAGGAGTCAAA
Trichophorum_mattfeldianum_STA2102                   CTCTTATTA------TTCATTCTACTTTATCGGTTATTTTTTAAGTGTAAAAATAAATTACTTGGTGATAAGGAGTCAAA
Trichophorum_subcapitatum_STA2070                    CTCTTATTA------TTCATTCTACTTTATCGGTTATTTTTTAAGTGTAAAAATAAATTACTTGGTGATAAGGAGTCAAA
Eriophorum_scabriculme_STA2451                       CTCTTATTA------TTCATTCTACTTTATCGGTTATTTTTTAAGTGTAAAAATAAATTACTTGGTGGTAAGGAGTAAAA
Eriophorum_scabriculme_STA2400                       CTCTTATTA------TTCATTCTACTTTATCGGTTATTTTTTAAGTGTAAAAATAAATTACTTGGTGGTAAGGAGTAAAA
Eriophorum_scabriculme_STA2401                       CTCTTATTA------TTCATTCTACTTTATCGGTTATTTTTTAAGTGTAAAAATAAATTACTTGGTGGTAAGGAGTAAAA
Eriophorum_scabriculme_STA2408                       CTCTTATTA------TTCATTCTACTTTATCGGTTATTTTTTAAGTGTAAAAATAAATTACTTGGTGGTAAGGAGTAAAA
Cypringlea_analecta_STA2052                          CTCTTATTA------TTCATTCTACTTTATCGGTTATTTTTTAAGTGTAAAAATAAATTACTTGGTGGTAAGGAGTCAAA
Cypringlea_evadens_STA2053                           CTCTTATTA------TTCATTCTACTTTATCGGTTATTTCTTAAGTGTAAAAATAAATTACTTGGTGGTAAGGAGTCAAA
Trichophorum_clintonii_STA1822                       CTCTTATTA------TTCATTTTACTTTATCGGTTATTTTTTAAGTGTAAAAATAAATTACTTGGTGGTAAGGAGTCAAA
Trichophorum_cespitosum_STA1819                      CTCTTATTA------TTCATTCTACTTTATCGGTTATTTTTTAAGTGTAAAAATAAATTACTTGGTGGTAAGGAGTCAAA
Trichophorum_cespitosum_subsp_cespitosum_STA1817     CTCTTATTA------TTCATTCTACTTTATCGGTTATTTTTTAAGTGTAAAAATAAATTACTTGGTGGTAAGGAGTCAAA
Trichophorum_uniflorum_STA1917                       CTCTTATTA------TTCATTCTACTTTATCGGTTATTTTTTAAGTGTAAAAATAAATTACTTGGTGGTAAGGAGTCAAA
Trichophorum_uniflorum_STA1918                       CTCTTATTA------TTCATTCTACTTTATCGGTTATTTTTTAAGTGTAAAAATAAATTACTTGGTGGTAAGGAGTCAAA
Trichophorum_pumilum_STA1820                         CTCTTATTA------TTCATTCTACTTTATCGGTTATTTTTTAAGTGTAAAAATAAATTACTTGGTGGTAAGGAGTCAAA
Trichophorum_pumilum_STA1922                         CTCTTATTA------TTCATTCTACTTTATCGGTTATTTTTTAAGTGTAAAAATAAATTACTTGGTGGTAAGGAGTCAAA
Oreobolopsis_tepalifera_STA2038                      CTCTTATTA------TTCATTCTACTTTATCGGTTATTTTTTAAGTGTAAAAATCAATTACTTGGTGGTAAGGAGTCAAA
Trichophorum_rigidum_subsp_rigidum_STA2043           CTCTTATTA------TTCATTCTACTTTATCGGTTATTTTTTAAGTGTAAAAATCAATTACTTGGTGGTAAGGAGTCAAA
Trichophorum_rigidum_subsp_rigidum_STA2078           CTCTTATTA------TTCATTCTACTTTATCGGTTATTTTTTAAGTGTAAAAATCAATTACTTGGTGGTAAGGAGTCAAA
Sumatroscirpus_rupestris_STA2769                     CTCTTATTA------TTCATTCTATTTTATCGGTTATTTTTTAAGTGTAAAAATAAATTACTTGGCGGTAAAGAGTCAAA
Carex_siderosticta_STA733                            CTCTTATTA------TTTGTTCTACTTTATCGGTTATTATATAAGTGTAAAAATAAATTACTTGGTGGTAAGGAGTCAAA
Carex_blanda_STA183                                  CTCTTTTTA------TTCGTTCTACTTTATCGGTTATTTTATAAGTGTCAAAATAAATTACTTGGTGGTAAGGAGTCAAA
Carex_polystachya_STA210                             CTCTTATTA------TTCGTTCTACTTTATCGGTTATTTTATAAGTGTCAAAATAAATTACTTGGTGGTAAGGAGTCAAA
Carex_pulicaris_STA105                               CTCTTATTA------TTCATTCTACTTTATCGGTTATTTTGTAAGTGTAAAAAAAAATTACTTGGTGGTAAGGAGTCAAA
Schoenoxiphium_lanceum_STA710                        CTCTTATTA------TTCGTTCTACTTTATCGGTTATTTCATAAGTGTAAAAATAAATTACTTGGTAGTAAGGAGTCAAA
Carex_acicularis_STA84                               TTCTTATTA------TTCGTTCTACTTTATCGATTATTTTATAAGTGTAAAAATAAATTACTTGGTGGTAAGGAGTCAAA
Carex_aphylla_STA1279                                CTCTTATTA------TTCGTTCTACTTTATCGGTTATTTTATAAGTGTAAAAATAAATTATTTGATGGTAAGGAGTCAAA
Carex_gynocrates_STA817                              CTCTTATTA------TTCGTTCTACTTTATCGGTTATTTTATAAGTGTCAAAATAAATTACTTGGAGGTAAGGAGTCAAA
Carex_stipata_STA1808                                CTCTTATTA------TTCGTTCTACTTTATCGGTTATTTTATAAGTGTAAAAATAAATTATTTGGAGGTAAGGAGTCAAA
Kobresia_simpliciuscula_STA1801                      CTCTTATTA------TTCGTTCTACTTTATCGGTTATCTTATAAGTGTAAAAATAAATTACTTGGTGGTAAGGAGTCAAA
Carex_rupestris_STA1581                              CTCTTATTA------TTCGTTCTACTTTATCGGTTATTTTGTAAGTGTAAAAATAAATTACTTGGTGGTAAGGAGTCAAA
Uncinia_ecuadorensis_STA148                          CTCTTATTA------TTCGTTCTACTTTATCGGTTATTTAGTAAGTGTAAAAAGAAATTACTTGGTGGTAAGGAGTCAAA

Erioscirpus_comosus_STA2092                          TATTAGAGGATTTTTTATTAATAGATACTTTTTTTAAGAGATTTGATACTCTAGTTCCAGTCGTTCCTCTCATTAAATCA
Isolepis_aucklandica_STA1906                         TATTAGAGGATTTTTTATTAATAGAAACTCTTTTTAAAAGATTTGATACTCTAGTTCCAGTCGTTTCTCTCATTAGATCG
Eleocharis_acicularis_d484                           TACTAGAGGATTCTGTATTAATAGATACTCTTTTTAAGAGATTTGATATTCTAGTTCCTGTTGCTCCTCTCATTAGATCA
Bulbostylis_atrosanguinea_STA321                     TACTAGAGGATTCTGTAGTAATAGATACTATTTTTAATAGATTTGATACTCTAGTTCCAGTTGCTCCTCTTATTAAATCA
Abildgaardia_ovata_STA328                            TACTAGAGGATTCTATAATAATAGATACTATTTTGACTAGATTTGATACTCTAGTTCCAGTTGTTCGTCTCATTAGATCA
Dulichium_arundinaceum_STA154                        TACTAGAGGATTCTGTATTAATAGATACTCTTATTAAGAGATTTGATACTTTAGTTCCAGTCTTTCCTCTCATTAGATCA
Blysmus_compressus_STA1902                           TACTAGAGGATTCTGTATTAATAGATACTCTTATTAAGAGATTTGATACTTTAGTTCCAGTTTTTCCTCTCATTAGATCA
Blysmopsis_rufa_STA1913                              TACTAGAGGATTCTGTATTAATAGATACTGTTATTAAGAGATTTGATACTTTAGTTCCAGTTTTTCCTCTCATTAGATCA
Khaosokia_caricoides_STA387                          TACTAGAGGATTCTGTATTAATAGATACTCTTATTAAGAGATTTGATACTTTAGTTCCAGTCCTTCCTCTCATTAGATCA
Calliscirpus_brachythrix_STA2132                     TACTAGAGGATTCTTTATTAATAGATACTCTTATTAAGAGATTTGATACTTTAGTTCCAGTCCTTCCTCTCATTAGATCA
Calliscirpus_criniger_STA1898                        TACTAGAGGATTCTGTATTAATAGATACTCTTATTAAGAGATTTGATACTTTAGTTCCAGTCCTTCCTCTCATTAGATCA
Amphiscirpus_nevadensis_STA2141                      TACTAGAGGATTCTGTATTAATAGATACTCTTATTAAGAGATTTGATACTTTAGTTCCAGTCCTTCCTCTCATTAGATCA
Zameioscirpus_atacamensis_STA2105_2143               TACTAGAGGATTCTGTATTAATAGATACTCTTATTAAGAGATTTGATACTTTAGTTCCAGTCCTTTCTCTCATTAGATCA
Phylloscirpus_deserticola_STA2101                    TACTAGAGGATTCTGTATTAATAGATACTATTAATAAGAGATTTGATACTTTAGTTCCAGTCCTTCCTCTCATTAGATCA
Rhodoscirpus_asper_Argentina_STA2173                 TACTAGAGGATTCTGTATTAATAGATACTCTTATTAAGAGATTTGATACTTTAGTTCCAGTCCTTCCTCTCATTAGATCA
Scirpus_divaricatus_dS014                            TACTAGAGGATTTTGTATTAATAGATACTCTTATTAAGAGATTTGATACTTTAGTTCCAGTCCTTTCTCTCATTAGATCA
Scirpus_pendulus_STA1978                             TACTAGAGGATTCTGTATTAATAGATACTCTTATTAAGAGATTTGATACTTTAGTCCCAGTCCTTCCTCTCATTAGATCA
Scirpus_cyperinus_STA1773                            TACTAGAGGATTCTGTATTAATAGATACTCTTATTAAGAGATTTGATACTTTAGTCCCAGTCCTTCCTCTCATTAGATCA
Scirpus_longii_dS052                                 TACTAGAGGATTCTGTATTAATAGATACTCTTATTAAGAGATTTGATACTTTAGTCCCAGTCCTTCCTCTCATTAGATCA
Scirpus_wichurae_dS003                               TACTAGAGGATTCTGTATTAATAGATACTCTTATTAAGAGATTTGATACTTTAGTCCCAGTCCTTCCTCTCATTAGATCA
Scirpus_karuisawensis_dS004                          TACTAGAGGATTCTGTATTAATAGATACTCTTATTAAGAGATTTGATACTTTAGTCCCAGTCCTTCCTCTCATTAGATCA
Scirpus_polystachyus_STA349                          TAATAGAGGATTCTGTATTAATAGATACTCTTATTAAGAGATTTGATACTTTAGTCCCAGTCCTTCCTCTCATTAGATCA
Scirpus_polyphyllus_dS050                            TACTAGAGGATTCTGTATTAATAGATACTCTTATTAAGAGATTTGATACTTTAGTCCCAGTCCTTCCTCTCATTAGATCA
Scirpus_hattorianus_STA1984                          TACTAGAGGATTCTGTATTAATAGATACTCTTATTAAGAGATTTGATACTTTAGTCCCAGTCCTTCCTCTCATTAGATCA
Scirpus_pallidus_STA1983                             TACTAGAGGATTCTGTATTAATAGATACTCTTATTAAGAGATTTGATACTTTAGTCCCAGTCCTTCCTCTCATTAGATCA
Scirpus_radicans_STA1915                             TACTAGAGGATTCTGTATTAATAGATACTCTTATTAAGAGATTTGATACTTTAGTCCCAGTCCTTCCTCTCATTAGATCA
Scirpus_maximowiczii_STA1920                         TACTAGAGGATTCTGTATTAATAGATACTCTTATTAAGAGATTTGATACTTTAGTCCCAGTCCTTTCTCTCATTAGATCA
Scirpus_microcarpus_STA1976                          TACTAGAGGATTCTGTATTAATAGATACTCTTATTAAGAGATTTGATACTTTAGTTCCAGTCCTTCCTCTCATTAGATCA
Scirpus_sylvaticus_dS005                             TACTAGAGGATTCTGTATTAATAGATACTCTTATTAAGAGATTTGATACTTTAGTCCCAGTCCTTCCTCTCATTAGATCA
Eriophorum_virginicum_STA1807                        TACTAGAGGATTCTGTATTAATAGATACTCTTATTAAGAGATTTGATACTTTAGTCCCAGTTCTTCCTCTCATTAGATCA
Eriophorum_gracile_STA393                            TACTAGAGGATTCTGTATTAATAGATACTCTTATTAAGAGATTTGATACTTTAGTCCCAGTCCTTCCTCTCATTAGATCA
Eriophorum_tenellum_STA1928                          TACTAGAGGATTCTGTATTAATAGATACTCTTATTAAGAGATTTGATACTTTAGTCCCAGTCCTTCCTCTCATTAGATCA
Eriophorum_latifolium_STA2051                        TACTAGAGGATTCTGTATTAATAGATACTCTTATTAAGAGATTTGATACTTTAGTCCCAGTCCTTCCTCTCATTAGATCA
Eriophorum_russeolum_subsp_russeolum_STA1793         TAATAGAGGATTCTGTATTAATAGATACTCTTATTAAGAGATTTGATACTTTAGTCCCAGTCCTTCCTCTCATTAGATCA
Eriophorum_scheuchzeri_subsp_scheuchzeri_STA1798     TAATAGAGGATTCTGTATTAATAGATACTCTTATTAAGAGATTTGATACTTTAGTCCCAGTCCTTCCTCTCATTAGATCA
Eriophorum_viridicarinatum_STA1780                   TACTAGAGGATTCTGTATTAATAGATACTCTTATTAAGAGATTTGATACTTTAGTCCCAGTCCTTCCTCTCATTAGATCA
Eriophorum_angustifolium_subsp_angustifolium_STA1777 TACTAGAGGATTCTGTATTAATAGATACTCTTATTAAGAGATTTTATACTTTAGTCCCAGTCCTTCCTCTCATTAGATCA
Eriophorum_callitrix_STA1786                         TACTAGAGGATTCTGTATTAATAGATACTCTTATTAAGAGATTTGATACTTTAGTCCCAGTCCTTCCTCTCATTAGATCA
Eriophorum_vaginatum_subsp_vaginatum_STA112          TACTAGAGGATTCTGTATTAATAGATACTCTTATTAAGAGATTTGATACTTTAGTCCCAGTCCTTCCTCTCATTAGATCA
Trichophorum_alpinum_STA1815                         TACTAGAGGATTCTGTATTAATAGATACTCTTATTAAGAGATTTGATACTTTAGTTCCAGTCCTTCCTCTCATTAGATCA
Trichophorum_alpinum_STA2047                         TACTAGAGGATTCTGTATTAATAGATACTCTTATTAAGAGATTTGATACTTTAGTTCCAGTCCTTCCTCTCATTAGATCA
Trichophorum_mattfeldianum_STA2102                   TACTAGAGGATTCTGTATTAATAGATACTCTTATTAAGAGATTTGATACTTTAGTTCCAGTCCTTCCTCTCATTAGATCA
Trichophorum_subcapitatum_STA2070                    TACTAGAGGATTCTGTATTAATAGATACTCTTATTAAGAGATTTGATACTTTAGTTCCAGTCCTTCCTCTCATTAAATCA
Eriophorum_scabriculme_STA2451                       TACTAGAGGATTCTGTATTAATAGATACTCTTATTAAGAGATTTGATACTTTCGTTCCAGTCCTTCCTCTCATTAGATCA
Eriophorum_scabriculme_STA2400                       TACTAGAGGATTCTGTATTAATAGATACTCTTATTAAGAGATTTGATACTTTCGTTCCAGTCCTTCCTCTCATTAGATCA
Eriophorum_scabriculme_STA2401                       TACTAGAGGATTCTGTATTAATAGATACTCTTATTAAGAGATTTGATACTTTCGTTCCAGTCCTTCCTCTCATTAGATCA
Eriophorum_scabriculme_STA2408                       TACTAGAGGATTCTGTATTAATAGATACTCTTATTAAGAGATTTGATACTTTCGTTCCAGTCCTTCCTCTCATTAGATCA
Cypringlea_analecta_STA2052                          TACTAGAGGATTCTGTATTAATAGATACTCTTATTAAGAGATTTGATACTTTAGTTCCAGTCCTTCCTCTCATTAGATCA
Cypringlea_evadens_STA2053                           TACTAGAGGATTCTGTATTAATAGATACTCTTATTAAGAGATTTGATACTTTAGTTCCAGTCCTTCCTCTCATTAGATCA
Trichophorum_clintonii_STA1822                       TACTAGAGGATTCTGTATTAATAGATACTCTTATTAAGAGATTTGATACTTTAGTTCCAGTTCTTCCTCTCATTAGATCA
Trichophorum_cespitosum_STA1819                      TACTAGAGGATTCTGTATTAATAGATACTCTTATTAAGAGATTTTATACTTTAGTTCCAGTCCTTCCTCTCATTAGATCA
Trichophorum_cespitosum_subsp_cespitosum_STA1817     TACTAGAGGATTCTGTATTAATAGATACTCTTATTAAGAGATTTTATACTTTAGTTCCAGTCCTTCCTCTCATTAGATCA
Trichophorum_uniflorum_STA1917                       TACTAGAGGATTCTGTATTAATAGATACTCTTATTAAGAGATTTGATACTTTAGTTCCAGTCCTTCCTCTCATTAGATCA
Trichophorum_uniflorum_STA1918                       TACTAGAGGATTCTGTATTAATAGATACTCTTATTAAGAGATTTGATACTTTAGTTCCAGTCCTTCCTCTCATTAGATCA
Trichophorum_pumilum_STA1820                         TACTAGAGGATTCTGTATTAATAGATACTCTTATTAAGAGATTTGATACTTTAGTTCCAGTCCTTCCTCTCATTAGATCA
Trichophorum_pumilum_STA1922                         TACTAGAGGATTCTGTATTAATAGATACTCTTATTAAGAGATTTGATACTTTAGTTCCAGTCCTTCCTCTCATTAGATCA
Oreobolopsis_tepalifera_STA2038                      TACTAGAGGATTCTTTATTAATAGATACTCTTATTAAGAGATTTGATACTTTAGTTCCAGTCCTTCCTCTCATTAGATCA
Trichophorum_rigidum_subsp_rigidum_STA2043           TACTAGAGGATTCTTTATTAATAGATACTCTTATTAAGAGATTTGATACTTTAGTTCCAGTCCTTCCTCTCATTAGATCA
Trichophorum_rigidum_subsp_rigidum_STA2078           TACTAGAGGATTCTTTATTAATAGATACTCTTATTAAGAGATTTGATACTTTAGTTCCAGTCCTTCCTCTCATTAGATCA
Sumatroscirpus_rupestris_STA2769                     TACTAGAGGATTCTATATTAATAGATACTCTTATTAAGAGATTTGATACTTTAGTTCCAGTCCTTCCTCTCATTAGATCA
Carex_siderosticta_STA733                            TACTAGAGGATTCTATATTAATAGATACTCTTATTAAGAGATTTGATACTTTAGTTCCAGTCCTTCCTCTCATTAGATCA
Carex_blanda_STA183                                  TACTAGAGGATTCTATATTAATAGATACTCTTATTAAGAGATTTGATACTTTAGTTCCGGTCCTTCCTCTCATTAGATCA
Carex_polystachya_STA210                             TACTAGAGGATTCTATATTAATAGATACTCTTATTAAGAGATTTGATACTTTAGTTCCAGTCCTTCCTCTCATTAGATCA
Carex_pulicaris_STA105                               TACTAGAGGATTCTATATTAATAGATACTCTTATTAAAAGATTTGATACTTTAGTTCCAATCCTTCCTCTCATTAGATCA
Schoenoxiphium_lanceum_STA710                        TACTAGAGGATTCTATATTAATAGATACTCTTATTAAGAGATTTGATACTTTAGTTCCAGTCCTTCCTCTCATTAGATCA
Carex_acicularis_STA84                               TACTAGAGGATTCTATATTAATAGATACTCGTATTAAGAGATTTGATACTTTAGTTCCAGTCCTTTCTCTCATTAGATCA
Carex_aphylla_STA1279                                TACTAGAGGATTCTATATTAATAGATACTCTTATTAAGAGATTTGATACTTTAGTTCCAGTCCTTCCTCTCATTAGGTCA
Carex_gynocrates_STA817                              TACTAGAGGATTCTATATTAATAGATACTCTTATTAAGAGATTTGATACTTTAGTTCCAGTCCTTCCTCTCATTAGATCA
Carex_stipata_STA1808                                TACTAGAGGATTCTATATTAATAGATACTCTTATTAAGAGATTTGATACTTTAGTTCCAGTCCTTCCTCTCATTAGATCA
Kobresia_simpliciuscula_STA1801                      TACTAGAGGATTCTATATTAATAGATACTCTTATTAAGAGATTTGATGCTTTAGTTCCAGTCCTTCCTCTCATTAGATCA
Carex_rupestris_STA1581                              TACTAGAGGATTCTATATTAATAGATACTCTTATTAAGAGATTTGATACTTTAGTTCCAGTCCTTCCTCTCATTAGATCA
Uncinia_ecuadorensis_STA148                          TACTAGAGGATTCTATATTAATAGATACTCTTATTAAGAGATTTGATACTTTAGTTCCAGTCCTTCCTCTTATTAGATCA

Erioscirpus_comosus_STA2092                          TTGTCTAAAGCTTCACTTTGTACTGTATTAGGACATCCTACTAGTAAACCAATCTGGACAGATTTATCAGATTGTGATAT
Isolepis_aucklandica_STA1906                         TTGTCTAAAGCTTCACTTTGTACTGTAGTAGGACATCCTACTAGTAAACCAATCTGGACAGATTTATCAGATTGTGAGAT
Eleocharis_acicularis_d484                           TTGTCTAAAGCTTCACTTTGTACTGTACAAGGACATCCTACTAGTAAGCCAATCTGGACAGATTTATCAGATTATGATAT
Bulbostylis_atrosanguinea_STA321                     TTGTCTAAAGCTTCACTTTGTACAGTACTAGGGCATCCTACTAGTAAGCCAATCTGGACAGATTTATCAGATTATGATAT
Abildgaardia_ovata_STA328                            TTGTCTAAAGCTTCACTTTGTACTGTAGCAGGACATCCTACTAGTAAGCCAATCTGGACAGATTTATCAGATTATGATAT
Dulichium_arundinaceum_STA154                        TTTTCTAAAGCTTCACTTTGTACTGTATTAGGACATCCTACTAGTAAGTCAATCTGGACAGATTTATCAGATTCTGATAT
Blysmus_compressus_STA1902                           TTTTCTAAAGCTTCACTTTGTACTGTATTAGGACATCCTACTAGTAAGTCAATCTGGACAGATTTATCAGATTGTGATAT
Blysmopsis_rufa_STA1913                              TTTTCTAAAGCTTCACTTTGTACTGTATTAGGACATCCTACTAGTAAGTCAATCTGGACAGATTTATCAGATTGTGATAT
Khaosokia_caricoides_STA387                          TTATCTAAAGTTTCACTTTGTACTGTATTAGGACATCCTACTAGTAAGCCAATCTGGACAGATTTATCAGGTTGTGATAT
Calliscirpus_brachythrix_STA2132                     TTGTCTAAAGCTTCACTTTGTACTGTAGTAGGACATCCTACTAGTAAGCCAATCTGGACAGATTTATCAGATTGTGATAT
Calliscirpus_criniger_STA1898                        TTGTCTAAAGCTTCACTTTGTACTGTAGTAGGACATCCTACTAGTAAACCAATCTGGACAGATTTATCAGATTGTGATAT
Amphiscirpus_nevadensis_STA2141                      TTGTCTAAAGCTTCACTTTGTACTGTATTAGGACATCCTACTAGTAAGCCAATCTGGACAGATTTATCAGATTGTGATAT
Zameioscirpus_atacamensis_STA2105_2143               TTGTCTAAAGCTTCACTTTGTACTGTATTAGGACATCCTACTAGTAAGCCAATCTGGACAGATTTATCAGATTGTGATAT
Phylloscirpus_deserticola_STA2101                    TTGTCTAAAGCTTCACTTTGTACTATATTAGGACATCCTACTAGTAAGCCAATCTGGACAGATTTATCAGATTGTGATAT
Rhodoscirpus_asper_Argentina_STA2173                 TTGTCTAAAGCTTCACTTTGTACTGTATTAGGACATCCTACTAGTAAGCCAATCTGGACAGATTTATCAGATTGTGATAT
Scirpus_divaricatus_dS014                            TTATCTAAAGCTTCACTTTGTACTGTATTAGGACATCCTACTAGTAAGCCAATCTGGACAGATTTATCAGATTATGATAT
Scirpus_pendulus_STA1978                             TTGTCTAAAGCTTCACTTTGTACTGTATTAGGACATCCTACTAGTAAGGCAATCTGGACAGATTTATCAGATTGTGATAT
Scirpus_cyperinus_STA1773                            TTGTCTAAAGCTTCACTTTGTACTGTATTAGGACATCCTACTAGTAAGCCAATCTGGACAGATTTATCAGATTGTGATAT
Scirpus_longii_dS052                                 TTGTCTAAAGCTTCACTTTGTACTGTATTAGGACATCCTACTAGTAAGCCAATCTGGACAGATTTATCAGATTGTGATAT
Scirpus_wichurae_dS003                               TTGTCTAAAGCTTCACTTTGTACTGTATTAGGACATCCTACTAGTAAGCCAATCTGGACAGATTTATCAGATTGTGATAT
Scirpus_karuisawensis_dS004                          TTGTCTAAAGCTTCACTTTGTACTGTATTAGGACATCCTACTAGTAAGCCAATCTGGACAGATTTATCAGATTGTGATAT
Scirpus_polystachyus_STA349                          TTGTCTAAAGCTTCACTTTGTACTGTATTAGGACATCCTACTAGTAAGCCAATCTGGACAGATTTATCAGATTGTGATAT
Scirpus_polyphyllus_dS050                            TTGTCTAAAGCTTCACTTTGTACTGTATTAGGACATCCTACTAGTAAGCCAATCTGGACAGATTTATCAGATTGTGATAT
Scirpus_hattorianus_STA1984                          TTGTCTAAAGCTTCACTTTGTACTGTATTAGGACATCCTACTAGTAAGCCAATCTGGACAGATTTATCAGATTGTGATAT
Scirpus_pallidus_STA1983                             TTGTCTAAAGCTTCACTTTGTACTGTATTAGGACATCCTACTAGTAAGCCAATCTGGACAGATTTATCAGATTGTGATAT
Scirpus_radicans_STA1915                             TTGTCTAAAGCTTCACTTTGTACTGTATTAGGACATCCTACTAGTAAGCCAATCTGGACAGATTTATCAGATTGTGATAT
Scirpus_maximowiczii_STA1920                         TTGTCTAAAGCTTCACTTTGTACTGTATTAGGACATCCTACTAGTAAGCCAATCTGGACAGATTTATCAGATTGTAATAT
Scirpus_microcarpus_STA1976                          TTGTCTAAAGCTTCACTTTGTACTGTATTAGGACATCCTACTAGTAAGCCAATCTGGACAGATTTATCAGATTGTGATAT
Scirpus_sylvaticus_dS005                             TTGTCTAAAGCTTCACTTTGTACTGTATTAGGACATCCTACTAGTAAGCCAATCTGGACAGATTTATCAGATTGTGATAT
Eriophorum_virginicum_STA1807                        TTGTCTAAAGCTTCACTTTGTACTGTATTAGGACATCCTACTAGTAAGCCAATCTGGACAGGTTTATCAGATTTTGATAT
Eriophorum_gracile_STA393                            TTGTCTAAAGCTTCACTTTGTACTGTATTAGGACATCCTACTAGTAAGCCAATCTGGACAGGTTTATCAGATTGTGATAT
Eriophorum_tenellum_STA1928                          TTGTCTAAAGCTTCACTTTGTACTGTATTAGGACATCCTACTAGTAAGCCAATCTGGACAGGTTTATCAGATTGTGATAT
Eriophorum_latifolium_STA2051                        TTGTCTAAAGCTTCACTTTGTACTGTATTAGGACATCCTACTAGTAAGCCAATCTGGACAGATTTATCAGATTGGGATAT
Eriophorum_russeolum_subsp_russeolum_STA1793         TTGTCTAAAGCTTCACTTTGTACTGTATTAGGACATCCTACTAGTAAGCCAATCTGGACAGATTTATCAGATTGTGATAT
Eriophorum_scheuchzeri_subsp_scheuchzeri_STA1798     TTGTCTAAAGCTTCACTTTGTACTGTATTAGGACATCCTACTAGTAAGCCAATCTGGACAGATTTATCAGATTGTGATAT
Eriophorum_viridicarinatum_STA1780                   TTGTCTAAAGCTTCACTTTGTACTGTATTAGGACATCCTACTAGTAAGCCAATCTGGACAGATTTATCAGATTGTGATAT
Eriophorum_angustifolium_subsp_angustifolium_STA1777 TTGTCTAAAGCTTCACTTTGTACTGTATTAGGACATCCTACTAGTAAGCCAATCTGGACAGATTTATCAGATTGTGATAT
Eriophorum_callitrix_STA1786                         TTGTCTAAAGCTTCACTTTGTACTGTATTAGGACATCCTACTAGTAAGCCAATCTGGACAGATTTATCAGATTGTGATAT
Eriophorum_vaginatum_subsp_vaginatum_STA112          TTGTCTAAAGCTTCACTTTGTACTGTATTAGGACATCCTACTAGTAAGCCAATCTGGACAGATTTATCAGATTGTGATAT
Trichophorum_alpinum_STA1815                         TTGTCTAAAGCTTCACTTTGTACTGTAGTAGGACATCCTACTAGTAAGCCAATCTGGACAGATTTATCAGATTGTGATAT
Trichophorum_alpinum_STA2047                         TTGTCTAAAGCTTCACTTTGTACTGTAGTAGGACATCCTACTAGTAAGCCAATCTGGACAGATTTATCAGATTGTGATAT
Trichophorum_mattfeldianum_STA2102                   TTGTCTAAAGCTTCACTTTGTACTGTAGTAGGACATCCTACTAGTAAGCCAATCTGGACAGATTTATCAGATTGTGATAT
Trichophorum_subcapitatum_STA2070                    TTGTCTAAAGCTTCACTTTGTACTGTAGTAGGACATCCTACTAGTAAGCCAATCTGGACAGATTTATCAGATTGTGATAT
Eriophorum_scabriculme_STA2451                       TTGTCTAAAGCTTCACTTTGTACTGTAGTAGGACATCCTACTAGTAAGCCAATTTGGACAGATTTATTAGATTGTGATAT
Eriophorum_scabriculme_STA2400                       TTGTCTAAAGCTTCACTTTGTACTGTAGTAGGACATCCTACTAGTAAGCCAATTTGGACAGATTTATTAGATTGTGATAT
Eriophorum_scabriculme_STA2401                       TTGTCTAAAGCTTCACTTTGTACTGTAGTAGGACATCCTACTAGTAAGCCAATTTGGACAGATTTATTAGATTGTGATAT
Eriophorum_scabriculme_STA2408                       TTGTCTAAAGCTTCACTTTGTACTGTAGTAGGACATCCTACTAGTAAGCCAATTTGGACAGATTTATTAGATTGTGATAT
Cypringlea_analecta_STA2052                          TTGTCTAAAGTTTCACTTTGTACTGTAGTAGGACATCCTACTAGTAAGCCAATCTGGACAGATTTATCAGATTTTGATAT
Cypringlea_evadens_STA2053                           TTGTCTAAAGTTTCACTTTGTACTGTAGTAGGACATCCTACTAGTAAGCCAATCTGGACAGATTTATCAGATTGTGATAT
Trichophorum_clintonii_STA1822                       TTGTCTAAAGCTTCACTTTGTACTGTAGTAGGACATCCTACTAGTAAGCCAATCTGGACAGATTTATCAGATTGTGATAT
Trichophorum_cespitosum_STA1819                      TTGTCTAAAGCTTCACTTTGTACTGTAGTAGGACATCCTACTAGTAAGCCAATTTGGACAGATTTATCAGATTGTGATAT
Trichophorum_cespitosum_subsp_cespitosum_STA1817     TTGTCTAAAGCTTCACTTTGTACTGTAGTAGGACATCCTACTAGTAAGCCAATTTGGACAGATTTATCAGATTGTGATAT
Trichophorum_uniflorum_STA1917                       TTGTCTAAAGCTTCACTTTGTACTGTAGTAGGACATCCTACTAGTAAGCCAATCTGGACAGATTTATCAGATTGTGATAT
Trichophorum_uniflorum_STA1918                       TTGTCTAAAGCTTCACTTTGTACTGTAGTAGGACATCCTACTAGTAAGCCAATCTGGACAGATTTATCAGATTGTGATAT
Trichophorum_pumilum_STA1820                         TTGTCTAAAGCTTCACTTTGTACTGTAGTAGGACATCCTACTAGTAAGCCAATCTGGACAGATTTATCAGATTGTGATAT
Trichophorum_pumilum_STA1922                         TTGTCTAAAGCTTCACTTTGTACTGTAGTAGGACATCCTACTAGTAAGCCAGTCTGGACAGATTTATCAGATTGTGATAT
Oreobolopsis_tepalifera_STA2038                      TTGTCTAAAGCTTCACTTTGTACTGTAGTAGGACATCCTACTAGTAAGCCAATCTGGACAGATTTATCAGATTTTGATAT
Trichophorum_rigidum_subsp_rigidum_STA2043           TTGTCTAAAGCTTCACTTTGTACTGTAGTAGGACATCCTACTAGTAAGCCAATCTGGACAGATTTATCAGATTGTGATAT
Trichophorum_rigidum_subsp_rigidum_STA2078           TTGTCTAAAGCTTCACTTTGTACTGTAGTAGGACATCCTACTAGTAAGCCAATCTGGACAGATTTATCAGATTGTGATAT
Sumatroscirpus_rupestris_STA2769                     TTGTCTAAAGCTTCACTTTGTACTGTAGTAGGATATCCTACTAGTAAGCCAATCTGGACAGATTTATCAGATTGTGATAT
Carex_siderosticta_STA733                            TTGTCTAAAACTTCACTTTGTACTGTAGTAGGACATCCTACTAGTAAGCCAATCTGGACAGATTTATCAGATTGTGATAT
Carex_blanda_STA183                                  TTGTCTAAAGCTTCACTTTGTACTGTAGTAGGACATCCTACTAGTAAGCCAATCTGGACAGATTTGTCAGATTATGATAT
Carex_polystachya_STA210                             TTGTCTAAAGCTTCACTTTGTACTGTAGTAGGACATCCTACTAGTAAGCCAATCTGGACAGATTTATCAGATTATGATAT
Carex_pulicaris_STA105                               TTGTCTAAAGCTTCACTTTGTACTGTAGCAGGACATCCTATTAGTAAGCCGATCTGGACAGATTTATCAGATTATGATAT
Schoenoxiphium_lanceum_STA710                        TTGTCTAAGGCTTCACTTTGTACTGTAGTAGGACATCCTATTAGTAAGCCGATCTGGACAGATTTATCAGATTATGATAT
Carex_acicularis_STA84                               TTGTCTAAAGCTTCACTTTGTACTGTAGTAGGACATCCTATTAGTAAGCCCATATGGACAGATTTATCAGATTATGATAT
Carex_aphylla_STA1279                                TTGTCTCAAGCTTCACTTTGTACTGTAGTAGGACATCCTATTAGTAAGCCAATCTGGACAGATTTATCCGATTATGATAT
Carex_gynocrates_STA817                              TTGTCTAAAGCTTCACTTTGTACTGTAGTAGGACATCCTACTAGTAAGCCAATCTGGACAGATTTATCAGATTATGATAT
Carex_stipata_STA1808                                TTGTCTAAAGCTTCACTTTGTACTGTAGTAGGACATCCTACTAGTAAGCCAATCTGGACAGATTTATCAGATTATGATAT
Kobresia_simpliciuscula_STA1801                      TTGTCTAAAGCTTCACTTTGTACTGTAGTAGGACATCCTACTAGTAAGCCGATCTGGACAAATTTATCAGATTATGATAT
Carex_rupestris_STA1581                              TTGTCTAAAGCTTCACTTTGTACTGTAGTAGGACATCCTACTAGTAAGCCGATCTGGACAGATTTATCAGATTATGATAT
Uncinia_ecuadorensis_STA148                          TTGTCTAAAGCTTCACTTTGTACTGTAGTAGGACATCCTACTAGTAAGCCGATCTGGACAGATTTATCAGATTATGATAT

Erioscirpus_comosus_STA2092                          TATTAGTCGATTTGGTCAAATATATAAAAATATTTTTCATTTTTATAGTGGGTCTTCTAAAAAGAGAATTTTGTATCGAA
Isolepis_aucklandica_STA1906                         TATTAGTCGATTTGGTCAAATATATAAAAATATTTTTCATTTTTATAGTGGATCTTCTAAAAAGAGAATTTTGTATCGAA
Eleocharis_acicularis_d484                           AATTAGTCGATTTGGTCGAATATATAAAAATCTTTTTCATTTTTATAGTGGATCTTCTAAAAAGAGAATT----------
Bulbostylis_atrosanguinea_STA321                     TATTAGTCGATTTGGTCGACTATATAAGAATCTTTTTCATTTTTATAGTGGATCTTCTAAAAAGAGAATTTTGTATCGAA
Abildgaardia_ovata_STA328                            TATTAGTCGATTTGGTCGAATATATAGAAATCTTTTTCATTTTTATAGTGGATCTTCTAAAAAGAGAATTTTGTATCGAA
Dulichium_arundinaceum_STA154                        TATTAGTCGATTTGGTCGAATATATAAAAATCTTTTTCATTTTTATAGTGGATCTTCTAAAAAGAGAATTTTGTATCGAA
Blysmus_compressus_STA1902                           TATTAGTCGATTTGGTCGAATATATAAAAATCTTTTTCATTTTTATAGTGGATCTTCTAAAAAGAGAATTTTGTATCGAA
Blysmopsis_rufa_STA1913                              TATTAGTCGATTTGGTCGAATATATCAAAATCTTTTTCATTTTTATAGTGGATCTTCTAAAAAGAGAATTTNGNATCGAA
Khaosokia_caricoides_STA387                          TATTAGTCGATTTGGTCGAATATATAAAAATCTTTTTCATTTTTATAGTGGATCTTCTAAAAAGAGAATTTTGTATCGAA
Calliscirpus_brachythrix_STA2132                     TATTAGTCGATTTGGTCGAATATATAAAAATCTTTTTCATTTTTATAGTGGATCTTTTAAAAAGAGAATTTTGTATCGAA
Calliscirpus_criniger_STA1898                        TATTAGTCGATTTGGTCGAATATATAAAAATCTTTTTCATTTTTATAGTGGATCTTCTAAAAAGAGAATTTTGTATCGAA
Amphiscirpus_nevadensis_STA2141                      TATTAGTCGATTTGGTCGAATATATAAAAATCTTTTTCATTTTTATAGTGGATCTTCTAAAAAGAGAATTTTGTATCGAA
Zameioscirpus_atacamensis_STA2105_2143               TATTAGTCGATTTGGTCGAATATATAAAAATATTTTTCATTTTTATAGTGGATCTTCTAAAAAGAGAATTTTGTATCGAA
Phylloscirpus_deserticola_STA2101                    TATTAGTCGATTTGGTCGAATATATCAAAATCTTTTTCATTTTTATAGTGGATCTTCTAAAAATAGAATTTTGTATCGAA
Rhodoscirpus_asper_Argentina_STA2173                 TATTAGTCGATTTGGTCGAATATATCAAAATATTTTTCGTTTTTATAGTGGATCTTCTAAAAAG----------------
Scirpus_divaricatus_dS014                            TATTAGTCGATTTGGTCGAATATATAAAAATATT----------------------------------------------
Scirpus_pendulus_STA1978                             TATTAGTCGATTTAGTCGAATATATAAAAATCTTTTTCATTTTTATAGTGGATCTTCTAAAAAGAAAATTTTGTATCGAA
Scirpus_cyperinus_STA1773                            TATTAGTCGATTTGGTCGAATATATCAAAATCTTTTTCATTTTTATAGTGGATCTTCTAAAAAGAAAATTTTGTATCGAA
Scirpus_longii_dS052                                 TATTAGTCGATTTGGTCGAATATATAAAAATCTTTTTCATTTTTATAGTGGATCTTCTAAAAAGAAAATTTTGTATCGAA
Scirpus_wichurae_dS003                               TATTAGTCGATTTGGTCGAATATATAAAAATCTTTTTCATTTTTATAGTGGATCTTCTAAAAAGAAAATTTTGTATCGAA
Scirpus_karuisawensis_dS004                          TATTAGTCGATTTGGTCGAATATATAAAAATCTTTTTCATTTTTATAGTGGATCTTCTAAAAAGAAAATTTTGTATCGAA
Scirpus_polystachyus_STA349                          TATTAGTCGATTTGGTCGAATATATAAAAATCTTTTTCATTTTTATAGTGGATCTTCTAAAAAGACAATTTTGTATCGAA
Scirpus_polyphyllus_dS050                            TATTAGTCGATTTGGTCGAATATATCAAAATCTTTTTCATTTTTATAGTGGATCTTCTAAAAAGAAAATTTTGTATCGAA
Scirpus_hattorianus_STA1984                          TATTAGTCGATTTGGTCGAATATATCAAAATCTTTTTCATTTTTATAGTGGATCTTCTAAAAAGAAAATTTTGTATCGAA
Scirpus_pallidus_STA1983                             TATTAGTCGATTTGGTCGAATATATCAAAATCTTTTTCATTTTTATAGTGGATCTTCTAAAAAGAAAATTTTGTATCGAA
Scirpus_radicans_STA1915                             TATTAGTCGATTTGGTCGAATATATCAAAATCTTTTTCATTTTTATAGTGGATCTTCTAAAAAGAAAATTTTGTATCGAA
Scirpus_maximowiczii_STA1920                         TATTAGTCGATTTGGTCGAATATATCAAAATCTTTTTCATTTTTATAGTGGATCTTCTAAAAAGAAAATTTTGTATCGAA
Scirpus_microcarpus_STA1976                          TATTAGTCGATTTGGTCGAATATATCAAAATCTTTTTCATTTTTATAGTGGATCTTCTAAAAAGAAAATTTTGTATCGAA
Scirpus_sylvaticus_dS005                             TATTAGTCGATTTGGTCGAATATATCAAAATCTTTTTCATTTTTATAGTGGATCTTCTAAAAAGAAAATTTTGTATCGAA
Eriophorum_virginicum_STA1807                        TATTAGTCGATTTGGTCGAATATATAAAAATCTTTTTCATTTTTATAGTGGATCTTCTAAAAAGAAAATTTTGTATCGGA
Eriophorum_gracile_STA393                            TATTAGTCGATTTGGTCGAATATATAAAAATCTTTTTCATTTTTATAGTGGATCTTCTAAAAAGAAAATTTTGTATCGAA
Eriophorum_tenellum_STA1928                          TATTAGTCGATTTGGTCGAATATATAAAAATCTTTTTCATTTTTATAGTGGATCTTCTAAAAAGAAAAATATGTATCGAA
Eriophorum_latifolium_STA2051                        TATTAGTCGATTTGGTCGAATATATCAAAATCTTTTTCATTTTTATAGTGGATCTTCTCAAAAGAAAATTTTGTATCGAA
Eriophorum_russeolum_subsp_russeolum_STA1793         TATTAGTCGATTTGGTCGAATATATCAAAATCTTTTTCATTTTTATAGTGGATCTTCTCAAAAAAAAATTTTGTATCGAA
Eriophorum_scheuchzeri_subsp_scheuchzeri_STA1798     TATTAGTCGATTTGGTCGAATATATCAAAATCTTTTTCATTTTTATAGTGGATCTTCTCAAAAGAAAATTTTGTATCGAA
Eriophorum_viridicarinatum_STA1780                   TATTAGTCGATTTGGTCGAATATATCAAAATCTTTTTCATTTTTATAGTGGATCTTCTCAAAAGAAAATTTTGTATCGAA
Eriophorum_angustifolium_subsp_angustifolium_STA1777 TATTAGTCGATTTGGTCGAATATATCAAAATCTTTTTCATTTTTATAGTGGATCTTCTCAAAAGAAAATTTTGTATCGAA
Eriophorum_callitrix_STA1786                         TATTAGTCGATTTGGTCGAATATATCAAAATCTTTTTCATTTTTATAGTGGATCTTCTCAAAAGAAAATTTTGTATCGAA
Eriophorum_vaginatum_subsp_vaginatum_STA112          TATTAGTCGATTTGGTCGAATATATCAAAATCTTTTTCATTTTTATAGTGGATCTTCTCAAAAGAAAATTTTGTATCGAA
Trichophorum_alpinum_STA1815                         TATTAGTCGATTTGGTCGAATATATAAAAATCTTTGTCATTTTTATAGTGGATCTTCTAAAAAGAGAAT-----------
Trichophorum_alpinum_STA2047                         TATTAGTCGATTTGGTCGAATATATAAAAATCATTGTCATTTTTATAGTGGATCTTCTAAAAAGAGAATTTTGTATCGAA
Trichophorum_mattfeldianum_STA2102                   TATTAGTCGATTTGGTCGAATATATAAAAATCTTTTTCATTTTTATAGTGGATCTTCTAAAAAGATAATTTTGTATCGAA
Trichophorum_subcapitatum_STA2070                    TATTAGTCGATTTGGTCGAATATATAAAAATCTTTTTCATTTTTATAGTGGATCTTCTAAAAAGAGAATTTTGTATCGAA
Eriophorum_scabriculme_STA2451                       TATTAGTCGATTTGGTCGAATATATAAAAATCTTTTTCATTTTTATAGTGGATCTTCTAAAAAGAGAATTTTGTATCGAA
Eriophorum_scabriculme_STA2400                       TATTAGTCGATTTGGTCGAATATATAAAAATCTTTTTCATTTTTATAGTGGATCTTCTAAAAAGAGAATTTTGTATCGAA
Eriophorum_scabriculme_STA2401                       TATTAGTCGATTTGGTCGAATATATAAAAATCTTTTTCATTTTTATAGTGGATCTTCTAAAAAGAGAATTTTGTATCGAA
Eriophorum_scabriculme_STA2408                       TATTAGTCGATTTGGTCGAATATATAAAAATCTTTTTCATTTTTATAGTGGATCTTCTAAAAAGAGAATTTTGTATCGAA
Cypringlea_analecta_STA2052                          TATTAGTCGATTTGGTCAAATATATCAAAATCTTTTTCATTTTTATAGTGGATCTTCTAAAAAGAGAATTTTGTATCGAA
Cypringlea_evadens_STA2053                           TATTAGTCGATTTGGTCAAATATATCAAAATCTTTTTCATTTTTATAGTGGATCTTCTAAAAAGAGAATTTTGTATCGAA
Trichophorum_clintonii_STA1822                       TATTAGTCGATTTGGTCGAATATATAAAAATTTTTTTCATTTTTATAGTGGATCTTCTAAAAATTGAATTCTGTGTCGAA
Trichophorum_cespitosum_STA1819                      TATTAGTCGATTTGGTCGAATATATAAAAATCTTTTTCATTTTTATAGTGGATCTTCTAAAAAGAGAATTTTGTATCGAA
Trichophorum_cespitosum_subsp_cespitosum_STA1817     TATTAGTCGATTTGGTCGAATATATAAAAATCTTTTTCATTTTTATAGTGGATCTTCTAAAAAGAGAATTTTGTATCGAA
Trichophorum_uniflorum_STA1917                       TATTAGTCGATTTGGTCGAATATATAAAAATATTTTTCATTTTTATAGTGGATCTTCTAAAAAGAGAATTTTGTATCGAA
Trichophorum_uniflorum_STA1918                       TATTAGTCGATTTGGTCGAATATATAAAAATATTTTTCATTTTTATAGTGGATCTTCTAAAAAGAGAATTTTGTATCGAA
Trichophorum_pumilum_STA1820                         TATTAGTCGATTTGGTCGAATATATAAAAATCTTTTTCATTTTTATAGTGGATCTTCTAAAAAGAGAATTTTGTATCGAA
Trichophorum_pumilum_STA1922                         TATTAGTCGATTTGGTCGAATATATAAAAATCTTTTTCATTTTTATAGTGGATCTTCTAAAAAGAGAATTTTGTATCGAA
Oreobolopsis_tepalifera_STA2038                      TATTAGTCGATTTGGTCGAATATATAAAAATCTTTTTCATTTTTATAGTGGATCTTCTAAAAAGAGAATTTTGTATCGAA
Trichophorum_rigidum_subsp_rigidum_STA2043           TATTAGTCGATTTGGTCGAGTATATAAAAATCTTTTTCATTTTTATAGTGGATCTTCTAAAAAGAGAATTTTGTATCGAA
Trichophorum_rigidum_subsp_rigidum_STA2078           TATTAGTCGATTTGGTCGAGTATATAAAAATCTTTTTCATTTTTATAGTGGATCTTCTAAAAAGAGAATTTTGTATCGAA
Sumatroscirpus_rupestris_STA2769                     TATTAGTCGATTTGGTCGAGTATATAAAAATCTTTTTCATTTTTATAGTGGATCTTCTAAAAAGAGAATTTTGTATCGAA
Carex_siderosticta_STA733                            TATTAGTCGATTTGGTCGAATATATAAAAATCTTTTTCATTTTTATAGTGGATCTTCTAAAAAGAGAATTTTGTATCGAA
Carex_blanda_STA183                                  TATTAGTCGATTTGGTCGAATATATAGAAATCTTTTTCATTTTTATAGTGGATCTTCTAAAAAAAGAATTTTGTATCGAA
Carex_polystachya_STA210                             TATTAGTCGATTTGGTCGAATATATAAAAATCTTTTTCATTTTTATAGTGGATCTTCTAAAAAGAGAATTTTGTATCGAA
Carex_pulicaris_STA105                               TATTAGTCGATTTGGTCGAATATATAAAAATCTTTTTCATTTTTATAGTGGATCTTCTAAAAAGAGAATTTTGTATCGAA
Schoenoxiphium_lanceum_STA710                        TATTAGTCGATTTGGTCGAATATATAAAAATATTTTTAATTTTTATAGTGGATCTTCTAAAAAGATAATTTTGTATCGAA
Carex_acicularis_STA84                               TATTAGTCGATTTGGTCGAATATATAAAAATCTTTTTCATTTTTATAGTGGATCTTCTAAAAAGAGAGTTTTGTATCGAA
Carex_aphylla_STA1279                                TATTAGTCGATTTGGTCGAATATATAAAAATCTTTTTCATTTTTATAGTGGATCTTCTGAAAAGAGAATTTTGTATCGAA
Carex_gynocrates_STA817                              TATTAGTCGATTTGGTCGAATATATAAAAATTTTTTTCATTTTTATAGTGGATCTTCTAAAAAGAGAATTTTGTATCGAA
Carex_stipata_STA1808                                TATTAGTCGATTTGGTCGAATATATAAAAATTTTTTTCATTTTTATAGTGGATCTTCTAAAAAGAGAATTTTGTATCGAA
Kobresia_simpliciuscula_STA1801                      TATTAGTCGATTTGGTCGAATATATAAAAATCTTTTTCATTTTTATAGTGGATCTTCTAAAAAAAGAATTTTGTATCGAA
Carex_rupestris_STA1581                              TATTAGTCGATTTGGTCGAATATATAAAAATCTTTTTCATTTTTATAGTGGATCTTCTAAAAAAAGAATTTTGTATCGAA
Uncinia_ecuadorensis_STA148                          TATTAGTCGATTTGGTCGAATATATAAAAATCTTTTTCATTTTTATAGTGGATCTTCTAAAAAAAGAATTTTGTATCGAA

Erioscirpus_comosus_STA2092                          TGAAGTATATACTTCGA----------------AGGACCTACTCCTATTTCTGCTCTTATACACGCCGCTACC------A
Isolepis_aucklandica_STA1906                         TGAAGTATATACTTCGACTTTCGTGTGCTAAAAAGGACCTACTCCTATTTCTGCTCTTATACACGCCGCTACC------A
Eleocharis_acicularis_d484                           --------------------------------------------------------------------------------
Bulbostylis_atrosanguinea_STA321                     TGAAGTATATACTTCGACTTTCATGTGCTAAAA---------TCCTATTTCTGCTCTTATACACGCCGCTACC------A
Abildgaardia_ovata_STA328                            TGAAGTATATACTTCGACTTTCGTGTGCTAAAAAGGACATACTCCTATTTCTGCTCTTATACACGCTGCTACC------A
Dulichium_arundinaceum_STA154                        TGAAGTATATACTTCGACTTTCATGTGCTAAAAAGGACCCACCCCTATTTCTGCTCTTATACATGCTGCTACC------A
Blysmus_compressus_STA1902                           TGAAGTATATACTTCGACTTTCGTGTGCTAAAAAGGACCCACCCCTATTTCTGCTCTTATACATGCTGCTACC------A
Blysmopsis_rufa_STA1913                              TGAANTATATNCTTCGACTTTCGNGNGNTAAAAAGGACCCACCCCTATTTCTGCTCTTATACATGCTGCTACC------A
Khaosokia_caricoides_STA387                          TGAAGTATATACTTCGACTTTCGTGTGCAAAA-AGGACCCACTCCTATTTCTGCTCTTATACACGCTGCTACC------A
Calliscirpus_brachythrix_STA2132                     TGAAGTATATACTTCGACTTTCGTGTGCTAAAAAGGACCCACTCCTATTTCTGCTCTTATACACGCTGCTACC------A
Calliscirpus_criniger_STA1898                        TGAAGTATATACTTCGACTTTCGTGTGCTAAAAAGGACCCACTCCTATTTCTGCTCTTATACACGCTGCTACC------A
Amphiscirpus_nevadensis_STA2141                      TGAAGTATATACTTCGACTTTCGTGTGCTAAAAAGGACCCACTCCTATTTCTGCTCTTATACACGCTGCTACC------A
Zameioscirpus_atacamensis_STA2105_2143               CGAAGTATATACTTCGACTTTCGTGTGCTAAAAAGGACCCACTCCTATTTCTGCTCTTATACACGCTGCTACC------A
Phylloscirpus_deserticola_STA2101                    TAAAGTATATACTTCAACTTTCGTGTGCTAAAAAGGACCCACTCCTATTTCTGCTCTTATACACGCTGCTACC------A
Rhodoscirpus_asper_Argentina_STA2173                 --------------------------------AAGGACCCACTCCTATTTCTGCTCTTATACACGCTGCTACC------A
Scirpus_divaricatus_dS014                            -------------------------------------------------TCTGCTCTTATACACGCTGCTACC------A
Scirpus_pendulus_STA1978                             TGAAATATATACTTCGACTTTCGTGTGCTAAAAAGGACCCACTCCTATTTCTGCTCTTATACACGCTGCTACC------A
Scirpus_cyperinus_STA1773                            TGAAGTATATACTTCGACTTTCGTGTGCTAAAAAGGACCCACTCCTATTTCTGCTCTTATACACGCTGCTACC------A
Scirpus_longii_dS052                                 TGAAGTATATACT-------------------------------------------------------------------
Scirpus_wichurae_dS003                               TGAAGTATATACT-------------------------------------------------------------------
Scirpus_karuisawensis_dS004                          TGAAGTATATACT-------------------------------------------------------------------
Scirpus_polystachyus_STA349                          TGAAGTATATACTTCGACTTTCGTGTGCTAAAAAGGACCCACTCCTATTTCTGCTCTTATACACGCTGCTACC------A
Scirpus_polyphyllus_dS050                            TGAAGTATATA----------------------------------------------TATACACGCTGCTACC------A
Scirpus_hattorianus_STA1984                          TGAAGTATATACTTCGACTTTCGTGTGCTAAAAAGGACCCACTCCTATTTCTGCTCTTATACACGCTGCTACC------A
Scirpus_pallidus_STA1983                             TGAAGTATATACTTCGACTTTCGTGTGCTAAAAAGGACCCACTCCTATTTCTGCTCTTATACACGCTGCTACC------A
Scirpus_radicans_STA1915                             TGAAGTATATACTTCGACTTTCGTGTGCTAAAAAGGACCCACTCCTATTTCTGCTCTTATACACGCTGCTACC------A
Scirpus_maximowiczii_STA1920                         TGAAGTATATACTTCGACTTTCGTGTGCTAAAAAGGACCCACTCCTATTTCTGCTCTTATACACGCTGCTACT------A
Scirpus_microcarpus_STA1976                          TGAAGTATATACTTCGACTTTCGTGTGCTAAAAAGGACCCACTCCTATTTCTGCTCTTATACACGCTGCTACC------A
Scirpus_sylvaticus_dS005                             TGAAGTATATACT-------------------------------------------------------------------
Eriophorum_virginicum_STA1807                        TGAAGTATATACTTCGACTTTCATGTGCTAAAAAGGACCCACTCCTATTTCTGCTCTTATACACGCTGCTACC------A
Eriophorum_gracile_STA393                            TGAAGTATA------------------------AGGACCCACTCCTATTTCTGCTCTTATACACGCTGCTACC------A
Eriophorum_tenellum_STA1928                          TGAAGNNNNNNNNNNNNNNNNNNNNNNNTAAAAAGGACCCACTCCTATTTCTGCTCTTATACACGCTGCTACC------A
Eriophorum_latifolium_STA2051                        TGAAGTATATACTTCGACTTTCGTGTGCTAAAAAGGACCCACTCCTATTTCTGCTCTTATACACGCTGCTACC------A
Eriophorum_russeolum_subsp_russeolum_STA1793         TGAAGTATATACTTCGACTTTCGTGTGCTAAAAAGGACCCACTCCTATTTCTGCTCTTATACACGCCGCTACC------A
Eriophorum_scheuchzeri_subsp_scheuchzeri_STA1798     TGAAGTATATACTTCGACTTTCGTGTGCTAAAAAGGACCCACTCCTATTTCTGCTCTTATACACGCCGCTACC------A
Eriophorum_viridicarinatum_STA1780                   TGAAGTATATACTTCGACTTTCGTGTGCTAAAAAGGACCCACTCCTATTTCTGCTCTTATACACGCTGCTACC------A
Eriophorum_angustifolium_subsp_angustifolium_STA1777 TGAAGTATATACTTCGACTTTCGTGTGCTAAAAAGGACCCACTCCTATTTCTGCTCTTATACACGCTGCTACC------A
Eriophorum_callitrix_STA1786                         TGAAGTATATACTTCGACTTTCGTGTGCTAAAAAGGACCCACTCCTATTTCTGCTCTTATACACGCTGCTACC------A
Eriophorum_vaginatum_subsp_vaginatum_STA112          TGAAGTATATACTTCGACTTTCGTGTGCTAAAAAGGACCCACTCCTATTTCTGCTCTTATACACGCTGCTACC------A
Trichophorum_alpinum_STA1815                         ---------------------------------AGGACCCACTCCTATTTCTGCTCTTATACATGCTGCTACCATGGT-A
Trichophorum_alpinum_STA2047                         TGAAGTATATACTTCNACTTTCGTGTGCTAAAAAGGACCCACTCCTATTTCTGCTCTTATACACGCTGCTACC------A
Trichophorum_mattfeldianum_STA2102                   TGAAGTATATACTTCGACTTTCGTGTGCTAAAAAGGACCCACTCCTATTTCTGCTCTTATACACGCTGCTACC------A
Trichophorum_subcapitatum_STA2070                    TGAAGTATATACTTC------------------AGGACCCACTCCTATTTCTGCTCTTATACACGCTGCTACC------A
Eriophorum_scabriculme_STA2451                       TGAAGTATATACTTCGACTTTCGTGTGCTAAAAAGGACCCACTCCTATTTCTGCTCTTATACACGCTGCTACC------A
Eriophorum_scabriculme_STA2400                       TGAAGTATATACTTCGACTTTCGTGTGCTAAAAAGGACCCACTCCTATTTCTGCTCTTATACACGCTGCTACC------A
Eriophorum_scabriculme_STA2401                       TGAAGTAT-------------------------AGGACCCACTCCTATTTCTGCTCTTATACACGCTGCTACC------A
Eriophorum_scabriculme_STA2408                       TGAAGTATATACTTCGACTTTCGTGTGCTAAAA-----------------------------------------------
Cypringlea_analecta_STA2052                          T--------------------------------AGGACCCACTCCTATTTCTGCTCTTATACACGCTGCTACC------A
Cypringlea_evadens_STA2053                           TGAAGTAT-------------------------AGGACCCACTCCTATTTCTGCTCTTATACACGCTGCTACC------A
Trichophorum_clintonii_STA1822                       TGAA-----------------------------AGGACCCACTCCTATTTCTGCTCTTATACACGCTGCTACC------A
Trichophorum_cespitosum_STA1819                      TGAAGTATATACTTCGA----------------AGGACCCACTCCTATTTCTGCTCTTATACACGCTGCTACC------A
Trichophorum_cespitosum_subsp_cespitosum_STA1817     TGAAGTATATACTTCGACTTTCGTGTGCTAAAAAGGACCCACTCCTATTTCTGCTCTTATACACGCTGCTACC------A
Trichophorum_uniflorum_STA1917                       TGAAGTATATACTTCGACTTTCGTGTGCTAAAAAGGACCCACTCCTATTTCTGCTCTTATACACGCTGCTACC------A
Trichophorum_uniflorum_STA1918                       TGAAGTATATACTTCGACTTTCGTGTGCTAAAAAGGACCCACTCCTATTTCTGCTCTTATACACGCTGCTACC------A
Trichophorum_pumilum_STA1820                         TGAAGTATATACTTCGACTTTCGTGTGCTAAAAAGGACCCACTCCTATTTCTGCTCTTATACACGCTGCTACC------A
Trichophorum_pumilum_STA1922                         TGAAGTA--------------------------AGGACCCACTCCTATTTCTGCTCTTATACACGCTGCTACC------A
Oreobolopsis_tepalifera_STA2038                      TGAAG----------------------------AGGACCCACTCCTATTTCTGCTCTTATACACGCTGCTACC------A
Trichophorum_rigidum_subsp_rigidum_STA2043           TGAAGTATATANTT-------------------AGGACCCACTCCTATTTCTGCTCTTATACACGCTGCTACC------A
Trichophorum_rigidum_subsp_rigidum_STA2078           TGAA-----------------------------AGGACCCACTCCTATTTCTGCTCTTATACACGCTGCTACC------A
Sumatroscirpus_rupestris_STA2769                     TAAAGTATATACTTCGACTTTCGTGTGCTAAA-AGGACCCACCCCTATTTCTGCTCTTATACACGCTGCTACC------A
Carex_siderosticta_STA733                            TGAAGTATATACTTCGACTTTCGTGTGCTAAAAAGGACCCACCCCTATTTCTGCTCTTATACACGCTGCTACC------A
Carex_blanda_STA183                                  TGAAGTATATACTTCGACTTTCGTGTGCTAAA-AGGACCCACGCCTATTTCTGCTCTTATACACGCTGCTACC------A
Carex_polystachya_STA210                             TGAAGTATATACTTCGACT---------------GGACCCACTCCTATTTCTGCTCTTATACACGCTGCTACC------A
Carex_pulicaris_STA105                               TGAAGTATATACTTCGACTTTCGTGCGCTAAAAAGGACCCACCCCTATTTCTGCTCTTATACACGCTGCTACC------A
Schoenoxiphium_lanceum_STA710                        TGAAGTATATACTTCGACTTTCGTGTGCTAAAAAGGACCCACCCCTATTTCTGCTCTTATACACGCTGCTACC------A
Carex_acicularis_STA84                               TGAAGTATATACTTCGACTTTCGTGTGCTAAAAAGGACCCACCCCTATTTCTGCTCTTATACATGCTGCTACC------A
Carex_aphylla_STA1279                                TGAAGTATATACTTC------------------AGGACCTACCCCTATTTCTGCTCTTATACATGCTGCTACC------A
Carex_gynocrates_STA817                              TGAAGTATATACTTCGACTTTCGTGTGCTAAAAAGGACCCACCCCTGTTTCTGCTCTTATACACGCTGCTACC------A
Carex_stipata_STA1808                                TGAAGTATATACTTCGACTTTCGTGTGCTAAAAAGGACCCACCCCTGTTTCTGCTCTTATACACGCTGCTACC------A
Kobresia_simpliciuscula_STA1801                      TGAAGTATATACTTCGACTTTCGTGTGCTAAAAAGGACCTACCCCTGTTTCTGCTCTTATACACGCTGCTACC------A
Carex_rupestris_STA1581                              TGAAGTATATACTTCGACTTTCGTGTGCTAAAAAGGACCCACCCCTGTTTCTGCTCTTATACACGCTGCTACC------A
Uncinia_ecuadorensis_STA148                          TGAAGTATATGCTTCGACTTTCGTGTGCTAAA-AGGACCCACCCCTATTTCTGCTCTTATACACGCTGCTACC------A

Erioscirpus_comosus_STA2092                          TGGTAGCAGCGGGAGTTTTTCTTGTAGCTCGACTGTTTCCTCTTTTCTTAATAACACCTTATATAATGGATATAATTTCT
Isolepis_aucklandica_STA1906                         TGGTAGCAGCGGGAGTTTTTCTTGTAGCTCGAATGTTTCCTCTATTCTTAATAACACCTTATATAATGGATATAATTTCT
Eleocharis_acicularis_d484                           -------------GATTTTTCTTGTAGCTCGACTGCTTCCTCTTTTCTTAATAACACCTTATATAATGCATTTTATTTCT
Bulbostylis_atrosanguinea_STA321                     TGGTAGCAGCGGGGATTTTTCTTGTAGCTCGATTGTTTCCTCTTTTTTTACTAACACCTTATGTAATGCATATTATTTCT
Abildgaardia_ovata_STA328                            TGGTAGCTGCGGGGATTTTTCTTATAGCTCGATTGTTTCCTCTTTTCTTGCTAACACCTTATGTAATGCATATTATTTCT
Dulichium_arundinaceum_STA154                        TGGTAGCAGCGGGGGTTTTTCTTATAGCTCGACTCTTTCCTCTTTTCTTAATAACACCTTATATAATGCATATTATTTCT
Blysmus_compressus_STA1902                           TGGTAGCAGCAGGGGTTTTTCTTGTAGCTCGACTCTTTCCTCTTTTCTTAATAACACCTTATATAATGCATATTATTTCT
Blysmopsis_rufa_STA1913                              TGGTAGCAGCGGGGGTTTTTCTTGTAGCTCGACTTTTTCCTCTTTTCTTAATAACACCTTATATAATGCATATTATTTCT
Khaosokia_caricoides_STA387                          TGGTAGCAGCAGGGGTTTTTCTTGTAGCTCGACTCTTTCCTCTTTTCTTAATAACACCTTATATAATGCATATTATTTCT
Calliscirpus_brachythrix_STA2132                     TGGTAGCAGCGGGGGTTTTTCTTGTAGCTCGACTCTTTCCTCTTTTCTTAATAACACCTTATATAATGCATATTATTTGT
Calliscirpus_criniger_STA1898                        TGGTAGCAGCGGGGGTTTTTCTTGTAGCTCGACTCTTTCCTCTTTTCTTAATAACACCTTATATAATGCATATTATTTGT
Amphiscirpus_nevadensis_STA2141                      TGGTAGCAGCGGGGGTTTTTCTTGTAGCTCGACTCTTTCCTCTTTTCTTAATAACACCTTATATAATGCATATTATTTCT
Zameioscirpus_atacamensis_STA2105_2143               TGGTAGCAGCGGGGGTTTTTCTTGTAGCTCGACTCTTTCCTCTTTTCTTAATAACACCTTATATAATGCATATTATTTCT
Phylloscirpus_deserticola_STA2101                    TGGTAGCAGCGGGGGTTTTTCTTGTAACTCGACTCTTTCCTCTTTTCTTAATAACACCTTATATAATGCATATTATTTCT
Rhodoscirpus_asper_Argentina_STA2173                 TGGTAGCAGCGGGGGTTTTTCTTGTAACTCGACTCTTTCCTCTTTTCTTAATAACACCTTATATAATGCATATTATTTCT
Scirpus_divaricatus_dS014                            TGGTAGCAGCGGGGGTTTTTCTTGTAGCTCGACTCTTTCCTCTTTTCTTAATAACACCTTATATAATGCATATTATTTCT
Scirpus_pendulus_STA1978                             TGGTAGCAGCGGGGGTTTTTCTTGTAGCTCGACTCTTTCCTCTTTTCTTAATAACACCTTATATAATGCATATTATTTCT
Scirpus_cyperinus_STA1773                            TGGTAGCAGCGGGGGTTTTTCTTGTAGCTCGACTCTTTCCTCTTTTCTTAATAACACCTTATATAATGCATATTATTTCT
Scirpus_longii_dS052                                 ---------------------------------------------------------CTTATATAATGCATATTATTTCT
Scirpus_wichurae_dS003                               --------------------------------------------------------------ATAATGCATATTATTTCT
Scirpus_karuisawensis_dS004                          --GTAGCAGCGGGGGTTTTTCTTGTAGCTCGACTCTTTCCTCTTTTCTTAATAACACCTTATATAATGCATATTATTTCT
Scirpus_polystachyus_STA349                          TGGTAGCAGCGGGGGTTTTTCTTGTAGCTCGACTCTTTCCTCTTTTCTTAATAACACCTTATATAATGCATATTATTTCT
Scirpus_polyphyllus_dS050                            TGGTAGCAGCGGGGGTTTTTCTTGTAGCTCGACTCTTTCCTCTTTTCTTAGTAACACCTTATATAATGCATATTATTTCT
Scirpus_hattorianus_STA1984                          TGGTAGCAGCGGGGGTTTTTCTTGTAGCTCGACTCTTTCCTCTTTTCTTAATAACACCTTATATAATGCATATTATTTCT
Scirpus_pallidus_STA1983                             TGGTAGCAGCGGGGGTTTTTCTTGTAGCTCGACTCTTTCCTCTTTTCTTAATAACACCTTATATAATGCATATTATTTCT
Scirpus_radicans_STA1915                             TGGTAGCAGCGGGGGTTTTTCTTGTAGCTCGACTCTTTCCTCTTTTCTTAATAACACCTTATATAATGCATATTATTTCT
Scirpus_maximowiczii_STA1920                         TGGTAGCAGCGGGGGTTTTTCTTGTAGCTCGACTCTTTCCTCTTTTCTTAATAACACCTTATATAATGCATATTATTTCT
Scirpus_microcarpus_STA1976                          TGGTAGCAGCGGGGGTTTTTCTTGTAGCTCGACTCTTTCCTCTTTTCTTAATAACACCTTATATAATGCATATTATTTCT
Scirpus_sylvaticus_dS005                             ------------GGGTTTTTCTTGTAGCTCGACTCTTTCCTCTTTTCTTAATAACACCTTATATAATGCATATTATTTCT
Eriophorum_virginicum_STA1807                        TGGTAGCAGCGGGGGTTTTTCTTGTAGCTCGACTCTTTCCTCTTTTCTTAATAACACCTTATATAATGCATATTATTTCT
Eriophorum_gracile_STA393                            TGGTAGCAGCGGGGGTTTTTCTTGTAGCTCGACTCTTTCCTCTTTTCTTAATAACACCTTATATAATGGATATTATTTCT
Eriophorum_tenellum_STA1928                          TGGTAGCAGCGGGGGTTTTTCTTGTAGCTCGACTCTTTCCTCTTTTCTTAATAACACCTTATATAATGGATATTATTTCT
Eriophorum_latifolium_STA2051                        TGGTAGCAGCGGGGGTTTTTCTTGTAGCTCGACTCTTTCCTCTTTTCTTAATAACACCTTATATAATGCATATTATTTCT
Eriophorum_russeolum_subsp_russeolum_STA1793         TGGTAGCAGCGGGGGTTTTTCTTGTAGCTCGACTCTTTCCTCTTTTCTTAATAACACCTTATATAATGCATATTATTTCT
Eriophorum_scheuchzeri_subsp_scheuchzeri_STA1798     TGGTAGCAGCGGGGGTTTTTCTTGTAGCTCGACTCTTTCCTCTTTTCTTAATAACACCTTATATAATGCATATTATTTCT
Eriophorum_viridicarinatum_STA1780                   TGGTAGCAGCGGGGGTTTTTCTTGTAGCTCGACTCTTTCCTCTTTTCTTAATAACACCTTATATAATGCATATTATTTCT
Eriophorum_angustifolium_subsp_angustifolium_STA1777 TGGTAGCAGCGGGGGTTTTTCTTGTAGCTCGACTCTTTCCTCTTTTCTTAATAACACCTTATATAATGCATATTATTTCT
Eriophorum_callitrix_STA1786                         TGGTAGCAGCGGGGGTTTTTCTTGTAGCTCGACTCTTTCCTCTTTTCTTAATAACACCTTATATAATGCATATTATTTCT
Eriophorum_vaginatum_subsp_vaginatum_STA112          TGGTAGCAGCGGGGGTTTTTCTTGTAGCTCGGCTCTTTCCTCTTTTCTTAATAACACCTTATATAATGCATATTATTTCT
Trichophorum_alpinum_STA1815                         TGGTAGCAGCGGGGGTTTTTCTTTTAGCTCGACTTTTTCCTCTTTTCTTAATAACACCTTATATAATGCATATTATTTCT
Trichophorum_alpinum_STA2047                         TGGTAGCAGCGGGGGTTTTTCTTTTAGCTCGACTTTTTCCTCTTTTCTTAATAACACCTTATATAATGCATATTATTTCT
Trichophorum_mattfeldianum_STA2102                   TGGTAGCAGCGGGGGTTTTTCTTGTAGCTCGACTCTTTCCTCTTTTCTTAATAACACCTTATATAATGCATATTATTTCT
Trichophorum_subcapitatum_STA2070                    TGGTAGCAGCGGGGGTTTTTCTTGTAGCTCGACTCTTTCCTCTTTTCTTAATAACACCTTATATAATGCATATTATTTCT
Eriophorum_scabriculme_STA2451                       TGGTAGCAGCGGGGGTTTTTCTTGTAGCTCGACTCTTTCCTCTTTTCTTAATAACACCTTATATAATGCATATTATTTCT
Eriophorum_scabriculme_STA2400                       TGGTAGCAGCGGGGGTTTTTCTTGTAGCTCGACTCTTTCCTCTTTTCTTAATAACACCTTATATAATGCATATTATTTCT
Eriophorum_scabriculme_STA2401                       TGGTAGCAGCGGGGGTTTTTCTTGTAGCTCGACTCTTTCCTCTTTTCTTAATAACACCTTATATAATGCATATTATTTCT
Eriophorum_scabriculme_STA2408                       --------------------------------------------------------------------------------
Cypringlea_analecta_STA2052                          TGGTAGCAGCGGGGGTTTTTCTTGTAGCTCGACTCTTTCCTCTTTTCTTAATAACACCTTATATAATGCATACTATTTCT
Cypringlea_evadens_STA2053                           TGGTAGCAGCGGGGGTTTTTCTTGTAGCTCGACTCTTTCCTCTTTTCTTAATAACACCTTATATAATGCATACTATTTCT
Trichophorum_clintonii_STA1822                       TGGTAGCAGCGGGGGTTTTTCTTGTAGCTCGACTCTTTCCTCTTTTCTTAATAACACCTTATATAATGCATATTATTTCT
Trichophorum_cespitosum_STA1819                      TGGTAGCAGCGGGGGTTTTTCTTGTAGCTCGACTCTTTCCTCTTTTCTTAATAACACCTTATATAATGCATATTATTTCT
Trichophorum_cespitosum_subsp_cespitosum_STA1817     TGGTAGCAGCGGGGGTTTTTCTTGTAGCTCGACTCTTTCCTCTTTTCTTAATAACACCTTATATAATGCATATTATTTCT
Trichophorum_uniflorum_STA1917                       TGGTAGCAGCGGGGGTTTTTCTTGTAGCTCGACTCTTTCCTCTTTTCTTAATAACACCTTATATAATGCATATTATTTCT
Trichophorum_uniflorum_STA1918                       TGGTAGCAGCGGGGGTTTTTCTTGTAGCTCGACTCTTTCCTCTTTTCTTAATAACACCTTATATAATGCATATTATTTCT
Trichophorum_pumilum_STA1820                         TGGTAGCAGCGGGGGTTTTTCTTGTAGCTCGACTCTTTCCTCTTTTCTTAATAACACCTTATATAATGCATATTATTTCT
Trichophorum_pumilum_STA1922                         TGGTAGCAGCGGGGGTTTTTCTTGTAGCTCGACTCTTTCCTCTTTTCTTAATAACACCTTATATAATGCATATTATTTCT
Oreobolopsis_tepalifera_STA2038                      TGGTAGCAGCGGGTGTTTTTCTTGTAGCTCGACTCTTTCCTCTTTTCTTAATAACACCTTATATAATGCATATTATTTCT
Trichophorum_rigidum_subsp_rigidum_STA2043           TGGTAGCAGCGGGTGTTTTTCTTGTAGCTCGACTCTTTCCTCTTTTCTTAATAACACCTTATATAATGCATATTATTTCT
Trichophorum_rigidum_subsp_rigidum_STA2078           TGGTAGCAGCGGGTGTTTTTCTTGTAGCTCGACTCTTTCCTCTTTTCTTAATAACACCTTATATAATGCATATTATTTCT
Sumatroscirpus_rupestris_STA2769                     TGGTAGCAGCGGGGGTTTTTCTTGTAGCTCGACTCTTTCCTCTTTTCTTAATAACACCTAATATAATGCATATTATTTCT
Carex_siderosticta_STA733                            TGGTAGCAGCGGGGGTTTTTCTTGTAGCTCGACTCTTTCCTCTTCTCTTAATAACACCTAATATAATGCATATTATTTCT
Carex_blanda_STA183                                  TGGTAGCAGCGGGGGTTTTTCTTGTAGCTCGACTCTTTCCTCTTCTCTTAATAACACCTAATATAATGCATATTATTTCT
Carex_polystachya_STA210                             TGGTAGCAGCGGGGGTTTTTCTTGTAGCTCGACTCTTTCCTCTTCTCTTAATAACACCTAATATAATGCATATTATTTCT
Carex_pulicaris_STA105                               TGGTAGCAGCGGGAGTTTTTCTTGTAGCTCGACTCTTTCCTCTTCTCTTAATAACACCTAATATAATGCATATTATTTCT
Schoenoxiphium_lanceum_STA710                        TGGTAGCAGCGGGGGTTTTTCTTGTAGCTCGACTCTTTCCTCTTCTCTTAATAACACCTAATATAATGCATATTATTTCT
Carex_acicularis_STA84                               TGGTAGCAGCGGGGGTTTTTCTTGTAGCTCGACTCTTTCCTCTTCTCTTAATAACACCTAATATAATGCATATCATTTCT
Carex_aphylla_STA1279                                TGGTAGCAGCGGGGGTTTTTCTTGTAGCTCGACTCTTTCCTCTTCTCTTAATAACACCTAATATAATGCATATTATTTCT
Carex_gynocrates_STA817                              TGGTAGCAGCAGGGGTTTTTCTTGTAGCTCGACTCTTTCCTCTTCTCTCAATAACATCTAATATAATGCATATTATTTCT
Carex_stipata_STA1808                                TGGTAGCAGCAGGGGTTTTTCTTGTAGCTCGACTCTTTCCTCTTCTCTCAATAACATCTAATATAATGCATATTATTTCT
Kobresia_simpliciuscula_STA1801                      TGGTGGCAGCGGGGGTTTTTCTTGTAGCTCGACTCTTTCCTCTTCTCTTAATAACACCTAACATAATGCATATTATTTCT
Carex_rupestris_STA1581                              TGGTAGCAGCGGGGGTTTTTCTTGTAGCTCGACTCTTTCCTCTTCTCTTAATAACACCTAATATAATGCATATTATTTCT
Uncinia_ecuadorensis_STA148                          TGGTAGCAGCGGGGGTTTTTCTTGTAGCTCGACTCTTTCCTCTTCTCTTAATAACACCTAATATAATGCATATTATTTCT

Erioscirpus_comosus_STA2092                          TCAATAGGTTTAATAACTTTATTTTTAGGAGCTACTTTGGCTCTTGCTCAAAAAGATATTAAAAGAAGCTTAGCCTATTC
Isolepis_aucklandica_STA1906                         TCAATAGGTTTAATAACTTTATTTTTAGGAGCTACTTTAGCTCTTGCTCAAAAAGACATTAAAAGAAGCTTAGCCTATTC
Eleocharis_acicularis_d484                           TTAATAGGTTTAATAACTTTATTTTTAGGAGCTACTTTAGCTCTTGCTCAAAAAGACATTAAAAGAAGTTTAGCCTATTC
Bulbostylis_atrosanguinea_STA321                     TCAATAGGTTTAATAACTTTATTTTTAGGAGCTACTTTAGCTCTTGCTCAAAAAGACATTAAAAGAAGCCTAGCCTATTC
Abildgaardia_ovata_STA328                            TCAATAGGTTTAATAACTTTATTTTTAGGAGCTACTTTAGCTCTTGCTCAAAAAGACATTAAAAGAAGCTTAGCCTATTC
Dulichium_arundinaceum_STA154                        TCAATAGGTTTAATAACATTATTCTTAGGAGCTACTTTAGCTCTTGCTCAAAAAGACATTAAAAGAAGTTTAGCCTATTC
Blysmus_compressus_STA1902                           TCAATAGGTTTAATAACATTATTCTTAGGAGCTACTTTAGCTCTTGCTCAAAAAGACATTAAAAGAAGTTTAGCCTATTC
Blysmopsis_rufa_STA1913                              TCAATAGGTTTAATAACATTATTCTTAGGAGCTACTTTAGCTCTTGCTCAAAAAGACATTAAAAGAAGTTTAGCCTATTC
Khaosokia_caricoides_STA387                          TCAATAGGTTTAATAACATTATTGTTAGGAGCTACTTTGGCTCTTGCTCAAAAAGACATTAAAAGAAGTTTAGCCTATTC
Calliscirpus_brachythrix_STA2132                     TCAATAGGTTTAATAACATTATTCTTAGGAGCTACTTTGGCTCTTGCTCAAAAAGACATTAAAAGAAGTTTAGCCTATTC
Calliscirpus_criniger_STA1898                        TCAATAGGTTTAATAACATTATTCTTAGGAGCTACTTTGGCTCTTGCTCAAAAAGACATTAAAAGAAGTTTAGCCTATTC
Amphiscirpus_nevadensis_STA2141                      TCAATAGGTTTAATAACATTATTCTTAGGAGCTACTTTGGCTCTTGCTCAAAAAGACATTAAAAGAAGTTTAGCCTATTC
Zameioscirpus_atacamensis_STA2105_2143               TCAATAGGTTTAATAACATTATTTTTAGGAGCTACTTTGGCTCTTGCTCAAAAAGACATTAAAAGAAGTTTAGCCTATTC
Phylloscirpus_deserticola_STA2101                    TCAATAGGTTTAATAACATTATTATTAGGAGCTACTTTAGCTCTTGCTCAAAAAGATATTAAAAGAAGTTTAGCCTATTC
Rhodoscirpus_asper_Argentina_STA2173                 TCAATAGGTTTAATAACATTATTCTTAGGAGCTACTTTGGCTCTTGCTCAAAAAGACATTAAAAGAAGTTTAGCCTATTC
Scirpus_divaricatus_dS014                            TCAATAGGTTTAATAACATTATTCTTAGGAGCTACTTTGGCTCTTGCTCAAAAAGACATTAAAAGAAGTTTAGCCTATTC
Scirpus_pendulus_STA1978                             TCAATAGGTTTAATAACATTATTCTTAGGAGCTACTTTGGCTCTCGCTCAAAAAGACATTAAAAGAAGTTTAGCCTATTC
Scirpus_cyperinus_STA1773                            TCAATAGGTTTAATAACATTATTCTTAGGAGCTACTTTGGCTCTTGCTCAAAAAGACATTAAAAGAAGTTTAGCCTATTC
Scirpus_longii_dS052                                 TCAATAGGTTTAATAACATTATTCTTAGGAGCTACTTTGGCTCTTGCTCAAAAAGACATTAAAAGAAGTTTAGCCTATTC
Scirpus_wichurae_dS003                               TCAATAGGTTTAATAACATTATTCTTAGGAGCTACTTTGGCTCTTGCTCAAAAAGACATTAAAAGAAGTTTAGCCTATTC
Scirpus_karuisawensis_dS004                          TCAATAGGTTTAATAACATTATTCTTAGGAGCTACTTTGGCTCTTGCTCAAAAAGACATTAAAAGAAGTTTAGCCTATTC
Scirpus_polystachyus_STA349                          TCAATAGGTTTAATAACATTATTCTTAGGAGCTACTTTGGCTCTTGCTCAAAAAGACATTAAAAGAAGTTTAGCCTATTC
Scirpus_polyphyllus_dS050                            TCAATAGGTTTAATAACATTATTCTTAGGAGCTACTTTGGCTCTTGCTCAAAAAGACATTAAAAGAAGTTTAGCCTATTC
Scirpus_hattorianus_STA1984                          TCAATAGGTTTAATAACATTATTCTTAGGAGCTACTTTGGCTCTTGCTCAAAAAGACATTAAAAGAAGTTTAGCTTATTC
Scirpus_pallidus_STA1983                             TCAATAGGTTTAATAACATTATTCTTAGGAGCTACTTTGGCTCTTGCTCAAAAAGACATTAAAAGAAGTTTAGCCTATTC
Scirpus_radicans_STA1915                             TCAATAGGTTTAATAACATTATTCTTAGGAGCTACTTTGGCTCTTGCTCAAAAAGACATTAAAAGAAGTTTAGCCTATTC
Scirpus_maximowiczii_STA1920                         TCAATAGGTTTAATAACATTATTCTTAGGAGCTACTTTGGCTCTTGCTCAAAAAGACATTAAAAGAAGTTTAGCCTATTC
Scirpus_microcarpus_STA1976                          TCAATAGGTTTAATAACATTATTCTTAGGAGCTACTTTGGCTCTTGCTCAAAAAGACATTAAAAGAAGTTTAGCCTATTC
Scirpus_sylvaticus_dS005                             TCAATAGGTTTAATAACATTATTCTTAGGAGCTACTTTGGCTCTTGCTCAAAAAGACATTAAAAGAAGTTTAGCCTATTC
Eriophorum_virginicum_STA1807                        TCAATAGGTTTAATAACATTATTCTTAGGAGCTACTTTGGCTCTTGCTCAAAAAGACATTAAAAGAAGTTTAGCCTATTC
Eriophorum_gracile_STA393                            TCAATAGGTTTAATAACATTATTCTTAGGAGCTACTTTGGCTCTTGCTCAAAAAGACATTAAAAGAAGTTTAGCCTATTC
Eriophorum_tenellum_STA1928                          TCAATAGGTTTAATAACATTATTCTTAGGAGCTACTTTGGCTCTTGCTCAAAAAGACATTAAAAGAAGTTTAGCCTATTC
Eriophorum_latifolium_STA2051                        TCAATAGGTTTAATAACATTATTCTTAGGAGCTACTTTGGCTCTTGCTCAAAAAGACATTAAAAGAAGTTTAGCCTATTC
Eriophorum_russeolum_subsp_russeolum_STA1793         TCAATAGGTTTAATAACATTATTCTTAGGAGCTACTTTGGCTCTTGCTCAAAAAGACATTAAAAGAAGTTTAGCCTATTC
Eriophorum_scheuchzeri_subsp_scheuchzeri_STA1798     TCAATAGGTTTAATAACATTATTCTTAGGAGCTACTTTGGCTCTTGCTCAAAAAGACATTAAAAGAAGTTTAGCCTATTC
Eriophorum_viridicarinatum_STA1780                   TCAATAGGTTTAATAACATTATTCTTAGGAGCTACTTTGGCTCTTGCTCAAAAAGACATTAAAAGAAGTTTAGCCTATTC
Eriophorum_angustifolium_subsp_angustifolium_STA1777 TCAATAGGTTTAATAACATTATTCTTAGGAGCTACTTTGGCTCTTGCTCAAAAAGACATTAAAAGAAGTTTAGCCTATTC
Eriophorum_callitrix_STA1786                         TCAATAGGTTTAATAACATTATTCTTAGGAGCTACTTTGGCTCTTGCTCAAAAAGACATTAAAAGAAGTTTAGCCTATTC
Eriophorum_vaginatum_subsp_vaginatum_STA112          TCAATAGGTTTAATAACATTATTCTTAGGAGCTACTTTGGCTCTTGCTCAAAAAGACATTAAAAGAAGTTTAGCCTATTC
Trichophorum_alpinum_STA1815                         TCAATAGGTTTAATAACATTATTATTAGGAGCTACTTTGGCTCTTGCTCAAAAAGACATTAAAAGAAGTTTAGCCTATTC
Trichophorum_alpinum_STA2047                         TCAATAGGTTTAATAACATTATTATTAGGAGCTACTTTGGCTCTTGCTCAAAAAGACATTAAAAGAAGTTTAGCCTATTC
Trichophorum_mattfeldianum_STA2102                   TCAATAGGTTTAATAACATTATTCTTAGGAGCTACTTTGGCTCTTGCTCAAAAAGACATTAAAAGAAGTTTAGCCTATTC
Trichophorum_subcapitatum_STA2070                    TCAATAGGTTTAATAACATTATTCTTAGGAGCTACTTTGGCTCTTGCTCAAAAAGACATTAAAAGAAGTTTAGCCTATTC
Eriophorum_scabriculme_STA2451                       TCAATAGGTTTAATAACATTATTCTTAGGAGCTACTTTGGCTCTTGCTCAAAAAGACATTAAAAGAAGTTTAGCCTATTC
Eriophorum_scabriculme_STA2400                       TCAATAGGTTTAATAACATTATTCTTAGGAGCTACTTTGGCTCTTGCTCAAAAAGACATTAAAAGAAGTTTAGCCTATTC
Eriophorum_scabriculme_STA2401                       TCAATAGGTTTAATAACATTATTCTTAGGAGCTACTTTGGCTCTTGCTCAAAAAGACATTAAAAGAAGTTTAGCCTATTC
Eriophorum_scabriculme_STA2408                       --------------------------------------------------------------------------------
Cypringlea_analecta_STA2052                          TCAATAGGTTTAATAACATTATTATTAGGAGCTACTTTGGCCCTTGCTCAAAAAGACATTAAAAGAAGTTTAGCCTATTC
Cypringlea_evadens_STA2053                           TCAATAGGTTTAATAACATTATTCTTAGGAGCTACTTTGGCCCTTGCTCAAAAAGACATTAAAAGAAGTTTAGCCTATTC
Trichophorum_clintonii_STA1822                       TCAATAGGTTTAATAACATTATTCTTAGGAGCTACTTTGGCTCTTGCTCAAAAAGACATTAAAAGAAGTTTAGCCTATTC
Trichophorum_cespitosum_STA1819                      TCAATAGGTTTAATAACATTATTCTTAGGAGCTACTTTGGCTCTTGCTCAAAAAGACATTAAAAGAAGTTTAGCCTATTC
Trichophorum_cespitosum_subsp_cespitosum_STA1817     TCAATAGGTTTAATAACATTATTCTTAGGAGCTACTTTGGCTCTTGCTCAAAAAGACATTAAAAGAAGTTTAGCCTATTC
Trichophorum_uniflorum_STA1917                       TCAATAGGTTTAATAACATTATTATTAGGAGCTACTTTGGCTCTTGCTCAAAAAGACATTAAAAGAAGTTTAGCCTATTC
Trichophorum_uniflorum_STA1918                       TCAATAGGTTTAATAACATTATTATTAGGAGCTACTTTGGCTCTTGCTCAAAAAGACATTAAAAGAAGTTTAGCCTATTC
Trichophorum_pumilum_STA1820                         TCAATAGGTTTAATAACATTATTCTTAGGAGCTACTTTGGCTCTTGCTCAAAAAGATATTAAAAGAAGTTTAGCCTATTC
Trichophorum_pumilum_STA1922                         TCAATAGGTTTAATAACATTATTCTTAGGAGCTACTTTGGCTCTTGCTCAAAAAGACATTAAAAGAAGTTTAGCCTATTC
Oreobolopsis_tepalifera_STA2038                      TCAATAGGTTTAATAACATTATTCTTAGGAGCTACTTTGGCTCTTGCTCAAAAAGATATTAAAAGAAGTTTAGCCTATTC
Trichophorum_rigidum_subsp_rigidum_STA2043           TCAATAGGTTTAATAACATTATTCTTAGGAGCTACTTTGGCTCTTGCTCAAAAAGATATTAAAAGAAGTTTAGCCTATTC
Trichophorum_rigidum_subsp_rigidum_STA2078           TCAATAGGTTTAATAACATTATTCTTAGGAGCTACTTTGGCTCTTGCTCAAAAAGATATTAAAAGAAGTTTAGCCTATTC
Sumatroscirpus_rupestris_STA2769                     TCAATAGGTTTAATAACATTATTCTTAGGAGCTACTTTAGCTCTTGCCCAAATAGACATTAAAAGAAGTTTAGCTTATTC
Carex_siderosticta_STA733                            TCAATAGGTTTAATAACATTATTCTTAGGAGCTACTTTGGCTCTTGCTCAAATAGACATTAAAAGAAGTTTAGCCTATTC
Carex_blanda_STA183                                  TCAATAGGTTTAATAACATTATTCTTAGGAGCTACTTTGGCTCTTGCTCAACTARACATTAAAAGAAGTTTAGCCTATTC
Carex_polystachya_STA210                             TCAATAGGTTTAATAACATTATTCTTAGGAGCTACTTTGGCTCTTGCTCAAATAGACATTAAAAGAAGTTTAGCCTATTC
Carex_pulicaris_STA105                               TCAATAGGTTTAATAACATTATTCTTAGGAGCTACTTTGGCTCTTGCTCAAATAGACATTAAAAGAAGTTTAGCCTATTC
Schoenoxiphium_lanceum_STA710                        TCAATAGGTTTAATAACATTATTCTTAGGAGCTACTTTGGCTCTTGCTCAAATAGACATTAAAAGAAGTTTAGCCTATTC
Carex_acicularis_STA84                               TCAATAGGTTTAATAACATTATTCTTAGGAGCTACTTTGGCTCTTGCTCAAATAGACATTAAAAGAAGTTTAGCCTATTC
Carex_aphylla_STA1279                                TCAATAGGTTTAATAACATTATTCTTAGGAGCTACTTTGGCTCTTGCTCAAATAGACATTAAAAGAAGTTTAGCCTATTC
Carex_gynocrates_STA817                              TCAATAGGTTTAATAACATTATTCTTAGGAGCTACTTTAGCTCTTGCTCAAATAGACATTAAGAGAAGTTTAGCCTATTC
Carex_stipata_STA1808                                TCAATAGGTTTAATAACATTATTCTTAGGAGCTACTTTAGCTCTTGCTCAAATAGACATTAAGAGAAGTTTAGCCTATTC
Kobresia_simpliciuscula_STA1801                      TCAATAGGTTTAATAACATTATTCTTAGGAGCTACTTTGGCTCTTGCTCAAATAGACATTAAAAGAAGTTTAGCCTATTC
Carex_rupestris_STA1581                              TCAATAGGTTTAATAACATTATTCTTAGGAGCTACTTTGGCTCTTGCTCAAATAGACATTAAAAGAAGTTTAGCCTATTC
Uncinia_ecuadorensis_STA148                          TCAATAGGTTTAATAACATTATTCTTAGGAGCTACTTTGGCTCTTGCTCAAATAGACATTAAAAGAAGTTTAGCCTATTC

Erioscirpus_comosus_STA2092                          TACAATGTCTCAATTGGGTTATATTATACTAGCTTTAGGTATAGGTTCGTTTCGAGCTGCTTTATTTCATTTGATAACCC
Isolepis_aucklandica_STA1906                         TACAATGTCTCAATTGGGTTATATTATACTAGCTTTAGGTATAGGTTCGTTTCGAGCTGCTTTATTTCATTTGATAACCC
Eleocharis_acicularis_d484                           TACAATGTCTCAATTGGGTTATATTATACTAGCTTTAGGTATAGGCTCGTCTCGAGCTGCTTTATTTCATTTGATCACTC
Bulbostylis_atrosanguinea_STA321                     TACAATGTCTCAATTGGGTTATATTATACTAGCTTTAGGTATAGGTTCGTTTCGAGCTGCTTTATTTCATTTAATAACCC
Abildgaardia_ovata_STA328                            TACAATGTCTCAATTGGGTTATATTATACTAGCTTTAGGTATAGGTTCGTTTCGAGCTGCTTTATTTCATTTAATAACCC
Dulichium_arundinaceum_STA154                        TACAATGTCTCAATTGGGTTACATTATACTAGCTTTAGGTATAGGATCGTCTCGAGCGGCTTTATTTCATTTGATCACGC
Blysmus_compressus_STA1902                           TACAATGTCTCAATTGGGTTACATTATACTAGCTTTAGGTATAGGTTCGTTTCGAGCTGCTTTATTTCATTTGATCACCC
Blysmopsis_rufa_STA1913                              TACAATGTCTCAATTGGGTTACATTATACTAGCTTTAGGTATAGGTTCGTCTCGAGCTGCTTTATTTCATTTGATCACCC
Khaosokia_caricoides_STA387                          TACAATGTCTCAATTGGGTTACATTATATTAGCTTTAGGTATAGGTTCATCTCGAGCTGCTTTATTTCATTTGATTACGC
Calliscirpus_brachythrix_STA2132                     TACAATGTCTCAATTGGGTTACATTATACTAGCTTTAGGTATAGGTTCGTCTCGAGCTGCTTTATTTCATTTGATCACCC
Calliscirpus_criniger_STA1898                        TACAATGTCTCAATTGGGTTACATTATACTAGCTTTAGGTATAGGTTCGTCTCGAGCTGCTTTATTTCATTTGATCACCC
Amphiscirpus_nevadensis_STA2141                      TACAATGTCTCAATTAGGTTACATTATACTAGCTTTAGGTATAGGTTCGTCTCGAGCTGCTTTATTTCATTTAATTACCC
Zameioscirpus_atacamensis_STA2105_2143               TACAATGTCTCAATTGGGTTACATTATACTAGCTTTAGGTATAGGTTCGTTTCGAGTTGCTTTATTTCATTTAATCACCC
Phylloscirpus_deserticola_STA2101                    TACAATGTCTCAATTGGGTTATATTATACTAGCTTTAGGTATAGGTTCGTCTCGAGCTGCTTTATTTCATTTAATCACCC
Rhodoscirpus_asper_Argentina_STA2173                 TACAATGTCTCAATTGGGTTATATTATACTAGCTTTAGGTATAGGTTCGTCTCGAGCTGCTTTATTTCATTTAATCACCC
Scirpus_divaricatus_dS014                            TACAATGTCTCAATTGGGTTACATTATACTAGCTTTAGGTATAGGTTCGTCTCGAGCTGCTTTATTTCATTTAATTACCC
Scirpus_pendulus_STA1978                             TACAATGTCTCAATTAGGGTACATTATACTAGCTTTAGGTATAGGTTCGTCTCGAGCTGCTTTATTTCATTTGATCACCC
Scirpus_cyperinus_STA1773                            TACAATGTCTCAATTGGGTTACATTATACTAGCTTTAGGTATAGGTTCGTCTCGAGCTGCTTTATTTCATTTGATCACCC
Scirpus_longii_dS052                                 TACAATGTCTCAATTGGGTTACATTATACTAGCTTTAGGTATAGGTTCGTCTCGAGCTGCTTTATTTCATTTGATCACCC
Scirpus_wichurae_dS003                               TACAATGTCTCAATTGGGTTACATTATACTAGCTTTAGGTATAGGTTCGTCTCGAGCTGCTTTATTTCATTTGATCACCC
Scirpus_karuisawensis_dS004                          TACAATGTCTCAATTGGGTTACATTATACTAGCTTTAGGTATAGGTTCGTCTCGAGCTGCTTTATTTCATTTGATCACCC
Scirpus_polystachyus_STA349                          TACAATGTCTCAATTGGGTTACATTATACTAGCTTTAGGTATAGGTTCGTCTCGAGCTGCTTTATTTCATTTGATCACCC
Scirpus_polyphyllus_dS050                            TACAATGTCTCAATTGGGTTACATTATACTAGCTTTAGGTATAGGTTCGTCTCGAACTGCTTTATTTCATTTGATCACCC
Scirpus_hattorianus_STA1984                          TACAATGTCTCAATTGGGTTACATTATACTAGCTTTAGGTATAGGTTCGTCTCGAACTGCTTTATTTCATTTGATCACTC
Scirpus_pallidus_STA1983                             TACAATGTCTCAATTGGGTTACATTATACTAGCTTTAGGTATAGGTTCGTCTCGAACTGCTTTATTTCATTTGATCACTC
Scirpus_radicans_STA1915                             TACAATGTCTCAATTGGGTTACATTATACTAGCTTTAGGTATAGGTTCGTCTCGAGCTGCTTTATTTCATTTGATCACCC
Scirpus_maximowiczii_STA1920                         TACAATGTCTCAATTGGGTTACATTATACTAGCTTTAGGTATAGGTTCGTCTCGAGCTGCTTTATTTCATTTGATCACCC
Scirpus_microcarpus_STA1976                          TACAATGTCTCAATTGGGTTACATTATACTAGCTTTAGGTATAGGTTCGTCTCGAGCTGCTTTATTTCATTTGATCACCC
Scirpus_sylvaticus_dS005                             TACAATGTCTCAATTGGGTTACATTATACTAGCTTTAGGTATAGGTTCGTCTCGAGCTGCTTTATTTCATTTGATCACCC
Eriophorum_virginicum_STA1807                        TACAATGTCTCAATTGGGTTACATTATACTAGCTTTAGGTATAGGTTCGTCTCGAGCTGCTTTATTTCATTTGATCACTC
Eriophorum_gracile_STA393                            TACAATGTCTCAACTGGGTTACATTATACTAGCTTTAGGTATAGGTTCGTCTCGAGCTGCTTTATTTCATTTGATCACTC
Eriophorum_tenellum_STA1928                          TACAATGTCTCAACTGGGTTACATTATACTAGCTTTAGGTATAGGTTCGTCTCGAGCTGCTTTATTTCATTTGATCACTC
Eriophorum_latifolium_STA2051                        TACAATGTCTCAATTGGGTTACATTATACTAGCTTTAGGTATAGGTTCGTCTCGAGCTGCTTTATTTCATTTGATCACTC
Eriophorum_russeolum_subsp_russeolum_STA1793         TACAATGTCTCAATTGGGTTACATTATACTAGCTTTAGGTATAGGTTCATCTCGAGCTGCTTTATTTCATTTGATCACTC
Eriophorum_scheuchzeri_subsp_scheuchzeri_STA1798     TACAATGTCTCAATTGGGTTACATTATACTAGCTTTAGGTATAGGTTCATCTCGAGCTGCTTTATTTCATTTGATCACTC
Eriophorum_viridicarinatum_STA1780                   TACAATGTCTCAATTGGGTTACATTATACTAGCTTTAGGTATAGGTTCGTCTCGAGCTGCTTTATTTCATTTGATCACTC
Eriophorum_angustifolium_subsp_angustifolium_STA1777 TACAATGTCTCAATTGGGTTACATTATACTAGCTTTAGGTATAGGTTCGTCTCGAGCTGCTTTATTTCATTTGATCACTC
Eriophorum_callitrix_STA1786                         TACAATGTCTCAATTGGGTTACATTATACTAGCTTTAGGTATAGGTTCGTTTCGAGCTGCTTTATTTCATTTGATCACTC
Eriophorum_vaginatum_subsp_vaginatum_STA112          TACAATGTCTCAATTGGGTTACATTATACTAGCTTTAGGTATAGGTTCGTTTCGAGCTGCTTTATTTCATTTGATCACTC
Trichophorum_alpinum_STA1815                         TACAATGTCTCAATTGGGTTACATTATACTAGCTTTAGGTATAGGTTCGTCTCGAGCTGCTTTATTCCATTTGATCACCC
Trichophorum_alpinum_STA2047                         TACAATGTCTCAATTGGGTTACATTATACTAGCTTTAGGTATAGGTTCGTCTCGAGCTGCTTTATTCCATTTGATCACCC
Trichophorum_mattfeldianum_STA2102                   TACAATGTCTCAATTGGGTTACATTATACTAGCTTTAGGTATAGGTTCGTCTCGAGCTGCTTTATTCCATTTGATCACCC
Trichophorum_subcapitatum_STA2070                    TACAATGTCTCAATTGGGTTACATTATACTAGCTTTAGGTATAGGTTCGTCTCGAGCTGCTTTATTCCATTTGATCACCC
Eriophorum_scabriculme_STA2451                       TACAATGTCTCAATTGGGTTACATTATACTAGCTTTAGGTATAGGTTCGTCTCGAGCTGCTTTATTCCATTTGATCACCC
Eriophorum_scabriculme_STA2400                       TACAATGTCTCAATTGGGTTACATTATACTAGCTTTAGGTATAGGTTCGTCTCGAGCTGCTTTATTCCATTTGATCACCC
Eriophorum_scabriculme_STA2401                       TACAATGTCTCAATTGGGTTACATTATACTAGCTTTAGGTATAGGTTCGTCTCGAGCTGCTTTATTCCATTTGATCACCC
Eriophorum_scabriculme_STA2408                       --------------------------------------------------------------------------------
Cypringlea_analecta_STA2052                          TACAATGTCTCAATTGGGTTACATTATACTAGCTTTAGGTATAGGTTCGTCTCGAGCTGCTTTATTCCATTTGATCACCC
Cypringlea_evadens_STA2053                           TACAATGTCTCAATTGGGTTACATTATACTAGCTTTAGGTATAGGTTCGTCTCGAGCTGCTTTATTCCATTTGATCACCC
Trichophorum_clintonii_STA1822                       TACAATGTCTCAATTGGGTTACATTATACTAGCTTTAGGTATAGGTTCGTCTCGAGCTGCTTTATTCCATTTGATCACCC
Trichophorum_cespitosum_STA1819                      TACAATGTCTCAATTGGGTTACATTATACTAGCTTTAGGTATAGGTTCGTCTCGAGCTGCTTTATTCCATTTGATCACCC
Trichophorum_cespitosum_subsp_cespitosum_STA1817     TACAATGTCTCAATTGGGTTACATTATACTAGCTTTAGGTATAGGTTCGTCTCGAGCTGCTTTATTCCATTTGATCACCC
Trichophorum_uniflorum_STA1917                       TACAATGTCTCAATTGGGTTACATTATACTAGCTTTAGGTATAGGTTCGTCTCGAGCTGCTTTATTCCATTTGATCACCC
Trichophorum_uniflorum_STA1918                       TACAATGTCTCAATTGGGTTACATTATACTAGCTTTAGGTATAGGTTCGTCTCGAGCTGCTTTATTCCATTTGATCACCC
Trichophorum_pumilum_STA1820                         TACAATGTCTCAATTGGGTTACATTATACTAGCTTTAGGTATAGGTTCGTCTCGAGCTGCTTTATTCCATTTGATCACCC
Trichophorum_pumilum_STA1922                         TACAATGTCTCAATTGGGTTACATTATACTAGCTTTAGGTATAGGTTCGTCTCGAGCTGCTTTATTCCATTTGATCACCC
Oreobolopsis_tepalifera_STA2038                      TACAATGTCTCAATTGGGTTACATTATACTAGCTTTAGGTATAGGTTCGTCTCGAGCTGCTTTATTCCATTTGATCACCC
Trichophorum_rigidum_subsp_rigidum_STA2043           TACAATGTCTCAATTGGGTTACATTATACTAGCTTTAGGTATAGGTTCGTCTCGAGCTGCTTTATTCCATTTGATCACCC
Trichophorum_rigidum_subsp_rigidum_STA2078           TACAATGTCTCAATTGGGTTACATTATACTAGCTTTAGGTATAGGTTCGTCTCGAGCTGCTTTATTCCATTTGATCACCC
Sumatroscirpus_rupestris_STA2769                     TACAATGTCTCAATTGGGTTACATTATACTAGCTTTAGGAATAGGTTCGTCTCGAACTGCTTTATTTCATTTGATCACCC
Carex_siderosticta_STA733                            TACAATGTCTCAATTGGGTTACATTATACTAGCTTTAGGTATAGGTTCGTCTCGAACTGCTTTATTTCATTTGATTACCC
Carex_blanda_STA183                                  TACAATGTCTCAATTGGGTTATATTATACTAGCTTTAGGTATAGGTTCGTCTCGAGCTGCTTTATTTCATTTGATTACCC
Carex_polystachya_STA210                             TACAATGTCTCAATTGGGTTACATTATACTAGCTTTAGGTATAGGTTCATCTCGAGCTGCTTTATTTCATTTGATTACCC
Carex_pulicaris_STA105                               TACAATGTCTCAATTGGGTTACATTATACTAGCTTTAGGTATAGGTTCGTCTCGAACTGCTTTATTTCATTTGATTACCC
Schoenoxiphium_lanceum_STA710                        TACAATGTCCCAATTGGGTTACATTATACTAGCTTTAGGTATAGGTTCGTCTCGAACTGCTTTATTTCATTTGATTACCC
Carex_acicularis_STA84                               TACAATGTCTCAATTGGGTTACATTATATTAGCTTTAGGTATAGGTTCGTCTCGAACTGCTTTATTTCATTTGATTACGC
Carex_aphylla_STA1279                                TACAATGTCTCAATTGGGTTACATTATATTAGCTTTAGGTATAGGTTCGTCTCGAACTGCTTTATTTCATTTGATTACCC
Carex_gynocrates_STA817                              TACAATGTCTCAACTGGGTTACATTATACTAGCTTTAGGTATAGGTTCGTCTCGAACTGCTTTATTTCATTTGATTACCC
Carex_stipata_STA1808                                TACAATGTCTCAACTGGGTTACATTATACTAGCTTTAGGTATAGGTTCGTCTCGAACTGCTTTATTTCATTTGATTACCC
Kobresia_simpliciuscula_STA1801                      TACAATGTCTCAATTGGGTTACATTATACTAGCTTTAGGTATAGGTTCGTCTCGAACTGCTTTATTTCATTTGATTACCC
Carex_rupestris_STA1581                              TACAATGTCTCAATTGGGTTACATTATACTAGCTTTAGGTATAGGTTCGTCTCGAACTGCTTTATTTCATTTGACTACCC
Uncinia_ecuadorensis_STA148                          TACAATGTCTCAATTGGGTTACATTATACTAGCTTTAGGTATAGGTTCGTCTCGAACTGCTTTATTTCATTTGATTACCC

Erioscirpus_comosus_STA2092                          ATGCTTACTCTAAGGCTTTATTATTTTTAGGATCTGGATCCATTGTTCATTCAATGGAACCTGTTGTTGGATATTCACCG
Isolepis_aucklandica_STA1906                         ATGCTTACTCTAAAGCTTTATTATTTTTAGGATCTGGATCCATTATTCATTCAATGGAAACTGTTGTTGGATATTCACCG
Eleocharis_acicularis_d484                           ATGCTTACTCAAAGGCTTTATTATTTTTAGGATCTGGATCTATTATTCATTCAATGGAACCTGTTGTTGGATATTCACCT
Bulbostylis_atrosanguinea_STA321                     ACGCTTATTCTAAGGCTTTATTGTTTTTGGGATCTGGTTCTATTATTCATTCAATGGAACCTGTTGTTGGATATTCACCA
Abildgaardia_ovata_STA328                            ATGCTTACTCAAAGGCTTTATTGTTCTTGGGATCTGGATCTATTATTCATTCAATGGAACCTGTTGTTGGATATTCACCG
Dulichium_arundinaceum_STA154                        ATGCTTACTCTAAGGCTTTATTGTTTTTAGGATCTGGATCTATTATTCATTCAATGGAACCTGTTGTTGGATATTCACCA
Blysmus_compressus_STA1902                           ATGCTTACTCTAAGGCTTTATTGTTTTTAGGATCTGGATCTATTATTCATTCAATGGAACCTGTTGTTGGATATTCACCA
Blysmopsis_rufa_STA1913                              ATGCTTACTCTAAGGCTTTATTATTTTTAGGATCTGGATCTATTATTCATTCAATGGAACCTGTTGTTGGATATTCACCA
Khaosokia_caricoides_STA387                          ATGCTTACTCTAAGGCTTTATTGTTTTTAGGATCTGGATCTATTATTTATTCAATGGAACCTGTTGTTGGATATTCACCG
Calliscirpus_brachythrix_STA2132                     ATGCTTACTCTAAGGCTTTATTGTTTTTAGGATCTGGATCTATTATTCATTCAATGGAACCTGTTGTTGGATATTCACCA
Calliscirpus_criniger_STA1898                        ATGCTTACTCTAAGGCTTTATTGTTTTTAGGATCTGGATCTATTATTCATTCAATGGAACCTGTTGTTGGATATTCACCA
Amphiscirpus_nevadensis_STA2141                      ATGCTTACTCTAAGGCTTTATTATTTTTAGGATCTGGATCTATTATTTATTCAATGGAACCTGTTGTTGGATATTCACCG
Zameioscirpus_atacamensis_STA2105_2143               ATGCTTACTCTAAGGCTTTATTGTTTTTAGGATCTGGATCTATTATTCATTCAATGGAACCTGTTGTTGGATATTCACCG
Phylloscirpus_deserticola_STA2101                    ATGCTTACTCTAAGGCTTTATTGTTTTTAGGATCTGGATCTATTATTCATTCAATGGAACCTGTTGTTGGATATTCACCG
Rhodoscirpus_asper_Argentina_STA2173                 ATGCTTACTCTAAGGCTTTATTGTTTTTAGGATCTGGATCTATTATTCATTCAATGGAACCTGTTGTTGGATATTCACCG
Scirpus_divaricatus_dS014                            ATGCTTACTCTAAGGCTTTATTGTTTTTAGGGTCTGGATCTATTATTCATTCAATGGAACCTATTGTTGGATATTCACCG
Scirpus_pendulus_STA1978                             ATGCTTACTCTAAGGCTTTATTGTTTTTAGGGTCTGGATCTATTATTCATTCAATGGAACCTGTTGTTGGATATTCACCG
Scirpus_cyperinus_STA1773                            ATGCTTACTCTAAGGCTTTATTGTTTTTAGGGTCTGGATCTATTATTCATTCAATGGAACCTGTTGTTGGATATTCACCG
Scirpus_longii_dS052                                 ATGCTTACTCTAAGGCTTTATTGTTTTTAGGGTCTGGATCTATTATTCATTCAATGGAACCTGTTGTTGGATATTCACCG
Scirpus_wichurae_dS003                               ATGCTTACTCTAAGGCTTTATTGTTTTTAGGGTCTGGATCTATTATTCATTCAATGGAACCTGTTGTTGGATATTCACCG
Scirpus_karuisawensis_dS004                          ATGCTTACTCTAAGGCTTTATTGTTTTTAGGGTCTGGATCTATTATTCATTCAATGGAACCTGTTGTTGGATATTCACCG
Scirpus_polystachyus_STA349                          ATGCTTACTCTAAGGCTTTATTGTTTTTAGGGTCTGGATCTATTATTCATTCAATGGAACCTGTTGTTGGATATTCACCG
Scirpus_polyphyllus_dS050                            ATGCTTACTCTAAGGCTTTATTGTTTTTAGGGTCTGGATCTATTATTCATTCAATGGAACCTGTTGTTGGATATTCACCG
Scirpus_hattorianus_STA1984                          ATGCTTACTCTAAAGCTTTATTGTTTTTAGGATCTGGATCTATTATTCATTCAATGGAACCTGTTGTTGGATATTCACCG
Scirpus_pallidus_STA1983                             ATGCTTACTCTAAAGCTTTATTGTTTTTAGGGTCTGGATCTATTATTCATTCAATGGAACCTGTTGTTGGATATTCACCG
Scirpus_radicans_STA1915                             ATGCTTACTCTAAGGCTTTATTGTTTTTAGGGTCTGGATCTATTATTCATTCAATGGAACCTGTTGTTGGATATTCACCA
Scirpus_maximowiczii_STA1920                         ATGCTTACTCTAAGGCTTTATTGTTTTTAGGGTCTGGATCTATTATTCATTCAATGGAACCTGTTGTTGGATATTCACCG
Scirpus_microcarpus_STA1976                          ATGCTTACTCTAAGGCTTTATTGTTTTTAGGGTCTGGATCTATTATTCATTCAATGGAACCTGTTGTTGGATATTCACCG
Scirpus_sylvaticus_dS005                             ATGCTTACTCTAAGGCTTTATTGTTTTTAGGGTCTGGATCTATTATTCATTCAATGGAACCTGTTGTTGGATATTCACCG
Eriophorum_virginicum_STA1807                        ATGCTTACTCTAAGGCTTTATTGTTTTTAGGGTCTGGATCTATTATTCATTCAATGGAACCTGTTGTTGGATATTCACCG
Eriophorum_gracile_STA393                            ATGCTTACTCTAAGGCTTTATTGTTTTTAGGGTCTGGATCTATTATTCATTCAATGGAACCTGTTGTTGGATATTCACCG
Eriophorum_tenellum_STA1928                          ATGCTTACTCTAAGGCTTTATTGTTTTTAGGGTCTGGATCTATTATTCATTCAATGGAACCTGTTGTTGGATATTCACCG
Eriophorum_latifolium_STA2051                        ATGCTTACTCTAAGGCTTTATTGTTTTTAGGGTCTGGATCTATTATTCATTCAATGGAACCTGTTGTTGGATATTCACCG
Eriophorum_russeolum_subsp_russeolum_STA1793         ATGCTTACTCTAAGGCTTTATTGTTTTTAGGGTCTGGATCTATTATTCATTCAATGGAACCTGTTGTTGGATATTCACCG
Eriophorum_scheuchzeri_subsp_scheuchzeri_STA1798     ATGCTTACTCTAAGGCTTTATTGTTTTTAGGGTCTGGATCTATTATTCATTCAATGGAACCTGTTGTTGGATATTCACCG
Eriophorum_viridicarinatum_STA1780                   ATGCTTACTCTAAGGCTTTATTGTTTTTAGGGTCTGGATCCATTATTCATTCAATGGAACCTGTTGTTGGATATTCACCG
Eriophorum_angustifolium_subsp_angustifolium_STA1777 ATGCTTACTCTAAGGCTTTATTGTTTTTAGGGTCTGGATCTATTATTCATTCAATGGAACCTGTTGTTGGATATTCACCA
Eriophorum_callitrix_STA1786                         ATGCTTACTCTAAGGCTTTATTGTTTTTAGGGTCTGGATCTATTATTCATTCAATGGAACCTGTTGTTGGATATTCACCG
Eriophorum_vaginatum_subsp_vaginatum_STA112          ATGCTTACTCTAAGGCTTTATTGTTTTTAGGGTCTGGATCTATTATTCATTCAATGGAACCTGTTGTTGGATATTCACCG
Trichophorum_alpinum_STA1815                         ATGCTTACTCTAAGGCTTTATTGTTTTTAGGATCTGGATCGATTATTCATTCAATGGAACCTGTTGTTGGATATTCACCG
Trichophorum_alpinum_STA2047                         ATGCTTACTCTAAGGCTTTATTGTTTTTAGGATCTGGATCGATTATTCATTCAATGGAACCTGTTGTTGGATATTCACCG
Trichophorum_mattfeldianum_STA2102                   ATGCTTACTCTAAGGCTTTATTGTTTTTAGGATCTGGATCGATTATTCATTCAATGGAACCTGTTGTTGGATATTCACCG
Trichophorum_subcapitatum_STA2070                    ATGCTTACTCTAAGGCTTTATTGTTTTTAGGATCTGGATCGATTATTCATTCAATGGAACCTGTTGTTGGGTATTCACCG
Eriophorum_scabriculme_STA2451                       ATGCTTACTCTAAGGCTTTATTGTTTTTAGGATCTGGATCGATTATTCATTCAATGGAACCTGTTGTTGGATATTCACCG
Eriophorum_scabriculme_STA2400                       ATGCTTACTCTAAGGCTTTATTGTTTTTAGGATCTGGATCGATTATTCATTCAATGGAACCTGTTGTTGGATATTCACCG
Eriophorum_scabriculme_STA2401                       ATGCTTACTCTAAGGCTTTATTGTTTTTAGGATCTGGATCGATTATTCATTCAATGGAACCTGTTGTTGGATATTCACCG
Eriophorum_scabriculme_STA2408                       --------------------------------------------------------------------------------
Cypringlea_analecta_STA2052                          ATGCTTACTCTAAGGCTTTATTGTTTTTAGGATCTGGATCGATTATTCATTCAATGGAACCTGTTGTTGGATATTCACCG
Cypringlea_evadens_STA2053                           ATGCTTACTCTAAGGCTTTATTGTTTTTAGGATCTGGATCGATTATTCATTCAATGGAACCTGTTGTTGGATATTCACCG
Trichophorum_clintonii_STA1822                       ATGCTTACTCTAAGGCTTTATTGTTTTTAGGATCTGGATCGATTATTCATTCAATGGAACCTGTTGTTGGATATTCACCG
Trichophorum_cespitosum_STA1819                      ATGCTTACTCTAAAGCTTTATTGTTTTTAGGATCTGGATCGATTATTCATTCAATGGAACCTTTTGTTGGATATTCACCG
Trichophorum_cespitosum_subsp_cespitosum_STA1817     ATGCTTACTCTAAAGCTTTATTGTTTTTAGGATCTGGATCGATTATTCATTCAATGGAACCTTTTGTTGGATATTCACCG
Trichophorum_uniflorum_STA1917                       ATGCTTACTCTAAGGCTTTATTGTTTTTAGGATCTGGATCGATTATTCATTCAATGGAACCTGTTGTTGGATATTCACCG
Trichophorum_uniflorum_STA1918                       ATGCTTACTCTAAGGCTTTATTGTTTTTAGGATCTGGATCGATTATTCATTCAATGGAACCTGTTGTTGGATATTCACCG
Trichophorum_pumilum_STA1820                         ATGCTTACTCTAAGGCTTTATTGTTTTTAGGATCTGGATCGATTATTCATTCAATGGAACCTGTTGTTGGATATTCACCG
Trichophorum_pumilum_STA1922                         ATGCTTACTCTAAGGCTTTATTGTTTTTAGGATCTGGATCGATTATTCATTCAATGGAACCTGTTGTTGGATATTCACCG
Oreobolopsis_tepalifera_STA2038                      ATGCTTACTCTAAGGCTTTATTGTTTTTAGGATCTGGATCGATTATTCATTCAATGGAACCTGTTGTTGGATATTCACCG
Trichophorum_rigidum_subsp_rigidum_STA2043           ATGCTTACTCTAAGGCTTTATTGTTTTTAGGATCTGGATCGATTATTCATTCAATGGAACCTGTTATTGGATATTCACCG
Trichophorum_rigidum_subsp_rigidum_STA2078           ATGCTTACTCTAAGGCTTTATTGTTTTTAGGATCTGGATCGATTATTCATTCAATGGAACCTGTTGTTGGATATTCACCG
Sumatroscirpus_rupestris_STA2769                     ATGCTTACTCTAAGGCTTTATTGTTTTTGGGATCTGGATCTATTATTCATTCAATGGAACCTGTTGTTGGATATTCACCG
Carex_siderosticta_STA733                            ATGCTTACTCTAAGGCTTTATTGTTTTTAGGATCTGGATCTATTATTCATTCAATGGAACCTGTTGTTGGATATTCACCG
Carex_blanda_STA183                                  ATGCTTACTCTAAGGCTTTATTGTTTTTAGGATCTGGATCTATTATTCATTCAATGGAACCTGTTGTTGGATATTCACCG
Carex_polystachya_STA210                             ATGCTTACTCTAAGGCTTTATTGTTTTTAGGATCTGGATCTATTATTCATTCAATGGAACCTGTTGTTGGATATTCGCCG
Carex_pulicaris_STA105                               ATGCTTACTCTAAGGCTTTATTGTTTTTAGGATCTGGATCTATTATTCATTCAATGGAACCTGTTGTTGGATATTCACCA
Schoenoxiphium_lanceum_STA710                        ATGCTTACTCTAAGGCTTTATTGTTTTTGGGATCTGGATCTATTATTCATTCAATGGAACCTGTTGTTGGATATTCACCG
Carex_acicularis_STA84                               ATGCTTACTCTAAGGCTTTATTATTTTTAGGATCTGGATCTATTATTCATTCAATGGAACCTGTTGTTGGATATTCACCG
Carex_aphylla_STA1279                                ATGCTTACTCTAAGGCTTTATTGTTTTTAGGATCTGGATCTATTATTCATTCAATGGAACCTGTTGTTGGATATTCACCG
Carex_gynocrates_STA817                              ATGCTTACTCTAAGGCTTTATTGTTTTTAGGATCTGGATCTATTATTCATTCAATGGAACCTATTGTTGGATATTCACCG
Carex_stipata_STA1808                                ATGCTTACTCTAAGGCTTTATTGTTTTTAGGATCTGGATCTATTATTCATTCAATGGAACCTGTTGTTGGATATTCACCG
Kobresia_simpliciuscula_STA1801                      ATGCTTACTCTAAGGCTTTATTGTTTTTAGGATCTGGATCTATTATTCATTCAATGGAACCTGTTGTTGGATATTCACCG
Carex_rupestris_STA1581                              ATGCTTACTCTAAGGCTTTATTATTTTTAGGATCTGGATCTATTATTCATTCAATGGAACCTGTTGTTGGATATTCACCG
Uncinia_ecuadorensis_STA148                          ATGCTTACTCTAAGGCTTTATTGTTTTTAGGATCTGGATCTATTATTCATTCAATGGAACCTGTTGTTGGATATTCACCG

Erioscirpus_comosus_STA2092                          GATAAAAATCAAAATATGGTTCTTATGGGTGGTTTAACTAACTATATTCCAATTACAAGAACTGCCTTTTTATTGGGTAC
Isolepis_aucklandica_STA1906                         GATAAAAATCAAAATATGGTTCTTATGGGTGGTTTAACTAACTATATTCCAATTACAAGAACTGCCTTTTTATTAGGTAC
Eleocharis_acicularis_d484                           GATAAAAATCAAAATATGATTCTTATGGGTGGTTTAACTAACTATATTCCAATTACAAGAACTGCCTTTTTATTAGGTAC
Bulbostylis_atrosanguinea_STA321                     GATAAAAATCAAAATATGGTTCTTATGGGTGGTTTAACTAACTATATTCCAGTTACAAGAACTGCCTTTTTATTGGGTAC
Abildgaardia_ovata_STA328                            AATAAAAATCAAAATATGGTTCTTATGGGTGGTTTAACTAAGTATATTCCAATTACAAAAACTGCCTTTTTATTGGGTAC
Dulichium_arundinaceum_STA154                        GATAAGAATCAAAATATGGTTCTTATGGGTGGTTTAACTAAATATATTCCAATTACAAGAACTGCCTTTTTATTGGGTAC
Blysmus_compressus_STA1902                           GATAAGAATCAAAATATGGTCCTTATGGGTGGTTTAACTAAATATATTCCAATTACAAGAACTGCCTTTTTATTGGGTAC
Blysmopsis_rufa_STA1913                              GATAAGAATCAAAATATGGTTCTTATGGGTGGTTTAACTAAATATATTCCAATTACAAGAACTGCCTTTTTATTGGGTAC
Khaosokia_caricoides_STA387                          GATAAGAATCAAAATATGGTTTTTATGGGTGGTTTAACTAAATATATTCCAATTACAAGAACCACCTTTTTATTGGGTAC
Calliscirpus_brachythrix_STA2132                     GATAAGAATCAAAATATGGTTCTTATGGGTGGTTTAACTAAATATATTCCAATTACAAGAACTGCCTTTTTATTGGGTAC
Calliscirpus_criniger_STA1898                        GATAAGAATCAAAATATGGTTCTTATGGGTGGTTTAACTAAATATATTCCAATTACAAGAACTGCCTTTTTATTGGGTAC
Amphiscirpus_nevadensis_STA2141                      GATAAAAATCAAAATATGGTTCTTATGGGTGGTTTAACTAAATATATTCCAATTACAAGAACTGCCTTTTTATTGGGTAC
Zameioscirpus_atacamensis_STA2105_2143               GATAAGAATCAAAATATGGTTCTTATGGGTGGTTTAACTAAATATATTCCAATTACAAGAACTGCCTTTTTATTGGGTAC
Phylloscirpus_deserticola_STA2101                    GATAAGAATCAAAATATGGTTCTTATGGGTGGTTTAACTAAATATATTCCAATTACAAGAACTTCCTTTTTATTGGGTAC
Rhodoscirpus_asper_Argentina_STA2173                 GATAAGAATCAAAATATGGTTCTTATGGGTGGTTTAACTAAATATATTCCAATTACAAGAACTGCCTTTTTATTGGGTAC
Scirpus_divaricatus_dS014                            GATAAGAATCAAAATATGGTTCTTATGGGTGGTTTAACTAAATATATTCCAATTACAAGAATTGCCTTTTTATTGGGTAC
Scirpus_pendulus_STA1978                             GATAAGAACCAAAATATGGTTCTTATGGGTGGTTTAACTAAATATATTCCAATTACAAGAATTGCCTTTTTATTGGGTAC
Scirpus_cyperinus_STA1773                            GATAAGAATCAAAATATGGTTCTTATGGGTGGTTTAACTAAATATATTCCAATTACAAGAATTGCCTTTTTATTGGGTAC
Scirpus_longii_dS052                                 GATAAGAATCAAAATATGGTTCTTATGGGTGGTTTAACTAAATATATTCCAATTACAAGAATTGCCTTTTTATTGGGTAC
Scirpus_wichurae_dS003                               GATAAGAATCAAAATATGGTTCTTATGGGTGGTTTAACTAAATATATTCCAATTACAAGAATTGCCTTTTTATTGGGTAC
Scirpus_karuisawensis_dS004                          GATAAGAATCAAAATATGGTTCTTATGGGTGGTTTAACTAAATATATTCCAATTACAAGAATTGCCTTTTTATTGGGTAC
Scirpus_polystachyus_STA349                          GATAAGAATCAAAATATGGTTCTTATGGGTGGTTTAACTAAATATATTCCAATTACAAGAATTGCCTTTTTATTGGGTAC
Scirpus_polyphyllus_dS050                            GATAAGAATCAAAATATGGTTCTTATGGGTGGTTTAACTAAATATATTCCAATTACAAGAATTGCCTTTTTATTGGGTAC
Scirpus_hattorianus_STA1984                          GATAAGAATCAAAATATGGTTCTTATGGGTGGTTTAACTAAATATATTCCAATTACAAGAATTGCCTTTTTATTGGGTAC
Scirpus_pallidus_STA1983                             GATAAGAATCAAAATATGGTTCTTATGGGTGGTTTAACTAAATATATTCCAATTACAAGAATTGCCTTTTTATTGGGTAC
Scirpus_radicans_STA1915                             GATAAGAATCAAAATATGGTTCTTATGGGTGGTTTAACTAAATATATTCCAATTACAAGAATTGCCTTTTTATTGGGTAC
Scirpus_maximowiczii_STA1920                         GATAAAAATCAAAATATGGTTCTTATGGGTGGTTTAACTAAATATATTCCAATTACAAGAATTGCCTTTTTATTAGGTAC
Scirpus_microcarpus_STA1976                          GATAAGAATCAAAATATGGTTCTTATGGGTGGTTTAACTAAATATATTCCAATTACAAGAATTGCCTTTTTATTGGGTAC
Scirpus_sylvaticus_dS005                             GATAAGAATCAAAATATGGTTCTTATGGGTGGTTTAACTAAATATATTCCAATTACAAGAATTGCCTTTTTATTGGGTAC
Eriophorum_virginicum_STA1807                        GATAAGAATCAAAATATGGTTCTTATGGGTGGTTTAACTAAATATATTCCAATTACAAGAATTGCCTTTTTATTGGGTAC
Eriophorum_gracile_STA393                            GATAAGAATCAAAATATGGTTCTTATGGGTGGTTTAACTAAATATATTCCAATTACAAGAATTGCCTTTTTATTGGGTAC
Eriophorum_tenellum_STA1928                          GATAAGAATCAAAATATGGTTCTTATGGGTGGTTTAACTAAATATATTCCAATTACAAGAATTGCCTTTTTATTGGGTAC
Eriophorum_latifolium_STA2051                        GATAAGAATCAAAATATGGTTCTTATGGGTGGTTTAACTAAATATATTCCAATTACAAGAATTGCCTTTTTATTGGGTAC
Eriophorum_russeolum_subsp_russeolum_STA1793         GATAAGAATCAAAATATGGTTCTTATGGGTGGTTTAACTAAATATATTCCAATTACAAGAATTGCCTTTTTATTGGGTAC
Eriophorum_scheuchzeri_subsp_scheuchzeri_STA1798     GATAAGAATCAAAATATGGTTCTTATGGGTGGTTTAACTAAATATATTCCAATTACAAGAATTGCCTTTTTATTGGGTAC
Eriophorum_viridicarinatum_STA1780                   GATAAGAATCAAAATATGGTTCTTATGGGTGGTTTAACTAAATATATTCCAATTACAAGAATTGCCTTTTTATTGGGTAC
Eriophorum_angustifolium_subsp_angustifolium_STA1777 GATAAGAATCAAAATATGGTTCTTATGGGTGGTTTAACTAAATATATTCCAATTACAAGAATTGCCTTTTTATTGGGTAC
Eriophorum_callitrix_STA1786                         GATAAGAATCAAAATATGGTTCTTATGGGTGGTTTAACTAAATATATTCCAATTACAAGAATTGCCTTTTTATTGGGTAC
Eriophorum_vaginatum_subsp_vaginatum_STA112          GATAAGAATCAAAATATGGTTCTTATGGGTGGTTTAACTAAATATATTCCAATTACAAGAATTGCCTTTTTATTGGGTAC
Trichophorum_alpinum_STA1815                         GATAAGAATCAAAATATGGTTCTTATGGGTGGTTTAACTAAATATATTCCAATTACAAGAACTGCCTTTTTATTGGGTAC
Trichophorum_alpinum_STA2047                         GATAAGAATCAAAATATGGTTCTTATGGGTGGTTTAACTAAATATATTCCAATTACAAGAACTGCCTTTTTATTGGGTAC
Trichophorum_mattfeldianum_STA2102                   GATAAGAATCAAAATATGGTTCTTATGGGTGGTTTAACTAAATATATTCCAATTACAAGAACTGTCTTTTTATTGGGTAC
Trichophorum_subcapitatum_STA2070                    GATAAGAATCAAAATATGGTTCTTATGGGTGGTTTAACTAAATATATTCCAATTACAAGAACTGTCTTTTTATTGGGTAC
Eriophorum_scabriculme_STA2451                       GATAAGAATCAAAATATGGTTCTTATGGGTGGTTTAACTAAATATATTCCAATTACAAGAACTGCCTTTTTATTGGGTAC
Eriophorum_scabriculme_STA2400                       GATAAGAATCAAAATATGGTTCTTATGGGTGGTTTAACTAAATATATTCCAATTACAAGAACTGCCTTTTTATTGGGTAC
Eriophorum_scabriculme_STA2401                       GATAAGAATCAAAATATGGTTCTTATGGGTGGTTTAACTAAATATATTCCAATTACAAGAACTGCCTTTTTATTGGGTAC
Eriophorum_scabriculme_STA2408                       --------------------------------------------------------------------------------
Cypringlea_analecta_STA2052                          GATAAGAATCAAAATATGGTTCTTATGGGCGGTTTAACTAAATATATTCCAATTACAAGAACTGCCTTTTTATTGGGTAC
Cypringlea_evadens_STA2053                           GATAAGAATCAAAATATGGTTCTTATGGGCGGTTTAACTAAATATATTCCAATTACAAGAACTGCCTTTTTATTGGGTAC
Trichophorum_clintonii_STA1822                       GATAAGAATCAAAATATGGTTCTTATGGGCGGTTTAACTAAATATATTCCAATTACAAGAACTGCCTTTTTATTGGGTAC
Trichophorum_cespitosum_STA1819                      GATAAGAATCAGAATATGGTTCTTATGGGCGGTTTAACTAAATATATTCCAATTACAAGAACTGCCTTTTTATTGGGTAC
Trichophorum_cespitosum_subsp_cespitosum_STA1817     GATAAGAATCAGAATATGGTTCTTATGGGCGGTTTAACTAAATATATTCCAATTACAAGAACTGCCTTTTTATTGGGTAC
Trichophorum_uniflorum_STA1917                       GATAAGAATCAAAATATGGTTCTTATGGGCGGTTTAACTAAATATATTCCAATTACAAGAACTGCCTTTTTATTGGGTAC
Trichophorum_uniflorum_STA1918                       GATAAGAATCAAAATATGGTTCTTATGGGCGGTTTAACTAAATATATTCCAATTACAAGAACTGCCTTTTTATTGGGTAC
Trichophorum_pumilum_STA1820                         GATAAGAATCAAAATATGGTTCTTATGGGCGGTTTAACTAAATATATTCCAATTACAAGAACTGCCTTTTTATTGGGTAC
Trichophorum_pumilum_STA1922                         GATAAGAATCAAAATATGGTTCTTATGGGCGGTTTAACTAAATATATTCCAATTACAAGAACTGCCTTTTTATTGGGTAC
Oreobolopsis_tepalifera_STA2038                      GATAAGAATCAAAATATGGTTCTTATGGGCGGTTTAACTAAATATATTCCAATTACAAGAACTGCCTTTTTATTGGGTAC
Trichophorum_rigidum_subsp_rigidum_STA2043           GATAAGAATCAAAATATGGTTCTTATGGGCGGTTTAACTAAATATATTCCAATTACAAGAACTGCCTTTTTATTGGGTAC
Trichophorum_rigidum_subsp_rigidum_STA2078           GATAAGAATCAAAATATGGTTCTTATGGGCGGTTTAACTAAATATATTCCAATTACAAGAACTGCCTTTTTATTGGGTAC
Sumatroscirpus_rupestris_STA2769                     GATAAAAATCAAAATATGGTTCTTATGGGGGGTTTAACTAGATATATTCCAATTACAAAAACTGCCTTTTTATTGGGTAC
Carex_siderosticta_STA733                            TATAAGAATCAAAATATGGTTCTTATGGGTGGTTTAACTAAATATATTCCAATTACAAGAACTGCCTTTTTATTGGGTAC
Carex_blanda_STA183                                  TATAAGAATCAAAATATGGTTCTTATGGGTGGTTTAACTAAATATATTCCAATTACAAGAACTGCCTTTTTATTGGGTAC
Carex_polystachya_STA210                             TATAAGAATCAAAATATGGTTTTTATGGGTGGTTTAACTAAATATATTCCAATTACAAGAACTGCCTTTTTATTGGGTAC
Carex_pulicaris_STA105                               TATAAGAATCAAAATATGGTTTTTATGGGTGGTTTAACTAAATATATTCCAATTACAAGAACTGCCTTTTTATTGGGTAC
Schoenoxiphium_lanceum_STA710                        TATAAGAATCAAAATATGGTTTTTATGGGTGGTTTAACTAAATATATTCCAATTACAAGAACCGCTTTTTTATTGGGTAC
Carex_acicularis_STA84                               TATAAGAATCAAAATATGGTTTTTATGGGTGGTTTAACTAAATATATTCCAATTACAAGAACTGCCTTTTTATTGGGTAC
Carex_aphylla_STA1279                                TATAAGAATCAAAATATGGTTTTTATGGGTGGTTTAACTAAATATATTCCAATTACAAGAACTGCCTTTTTATTGGGTAC
Carex_gynocrates_STA817                              TATAAGAATCAAAATATGGTTCTTATGGGTGGTTTAACTAAATATATTCCAATTACAAGAACTGCCTTTTTATTGGGTAC
Carex_stipata_STA1808                                TATAAGAATCAAAATATGGTTCTTATGGGTGGTTTAACTAAATATATTCCAATTACAAGAACTGCCTTTTTATTGGGTAC
Kobresia_simpliciuscula_STA1801                      TATAGGAATCAAAATATGGTTCTTATGGGTGGTTTAACTAAATATATTCCAATTACAAGAACTGCCTTTTTATTGGGTAC
Carex_rupestris_STA1581                              TGTAAGAATCAAAATATGGTTCTTATGGGTGGTTTAACTAAATATATTCCAATTACAAGAACTGCCTTTTTATTGGGTAC
Uncinia_ecuadorensis_STA148                          TGTAAGAATCAAAATATGGTTCTTATGGGTGGTTTAACTAAATATATTCCAATTACAAGAACTGCCTTTTTATTGGGTAC

Erioscirpus_comosus_STA2092                          ACTCTCTCTTTGTGGTATTCCACCCCTTGCCTGTTTCTGGTCTAAAGATGAGATTCTTAGTAATAGTTGGTTACATTCTC
Isolepis_aucklandica_STA1906                         ACTCTCTCTTTGTGGTATTCCACCCCTTGCCTGTTTCTGGTCTAAAGATGAGATTCTTAGTAATAGTTGGTTACATTCTC
Eleocharis_acicularis_d484                           ACTCTCTCTTTGCGGTATTCCACCCTTTGCCTGTTTCTGGTCTAAAGATGAAATTCTTGCTAATAGTTGGTTACATTTTC
Bulbostylis_atrosanguinea_STA321                     ACTCTCTCTTTGTGGTATTCCACCCTTTGCTTGTTTCTGGTCTAAAGATGAAATTCTTAATAATAGTTGGTTACATTTCC
Abildgaardia_ovata_STA328                            ACTCTCTCTTTGTGGTATTCCGCCCTTTGCCTGTTTCTGGTCTAAAGATGAGATTCTTAGTGATAGTTGGTTACATTTTC
Dulichium_arundinaceum_STA154                        ACTGTCTCTTTGTGGTATTCCACCCCTTGCCTGTTTCTGGTCTAAAGATGAGATTCTTAGTAATAGTTGGTTGCATTCTC
Blysmus_compressus_STA1902                           ACTGTCTCTTTGTGGTATTCCACCCCTTGCCTGTTTCTGGTCTAAAGATGAGATTCTTAGTAATAGTTGGTTGCATTCTC
Blysmopsis_rufa_STA1913                              ACTGTCTCTTTGTGGTATTCCACCCCTTGCCTGTTTCTGGTCTAAAGATGAAATTCTTAGTAATAGTTGGTTGCATTCTC
Khaosokia_caricoides_STA387                          ACTGTCTCTTTGTGGTATTCCACCCCTTGGCTGTTTCTGGTCTAAAGATGAGATTCTTAGTAATAGTTGGTTGCATTCTC
Calliscirpus_brachythrix_STA2132                     ACTGTCTCTTTGTGGTATTCCACCCCTTGCCTGTTTCTGGTCTAAAGATGAGATTCTTAGTAATAGTTGGTTGCATTCTC
Calliscirpus_criniger_STA1898                        ACTGTCTCTTTGTGGTATTCCACCCCTTGCCTGTTTCTGGTCTAAAGATGAGATTCTTAGTAATAGTTGGTTGCATTCTC
Amphiscirpus_nevadensis_STA2141                      ACTATCTCTTTGTGGTATTCCACCCCTTGCCTGTTTCTGGTCTAAAGATGAGATTCTTAAAAATATTTGGTTGCATTCTC
Zameioscirpus_atacamensis_STA2105_2143               ACTGTCTCTTTGTGGTATTCCACCCCTTGCCTGTTTCTGGTCTAAAGATGAGATTCTGAGTAATAGTTGGTTGCATTCTC
Phylloscirpus_deserticola_STA2101                    ACTGTCTCTTTGTGGTATTCCACCCTTTGCTTGTTTCTGGTCGAAAGATGAGATTCTTAGTAATAGTTGGTTGCATTCTC
Rhodoscirpus_asper_Argentina_STA2173                 ACTGTCTCTTTGTGGTATTCCACCCTTTGCCTGTTTCTGGTCTAAAGATGAGATTCTTAGTAATAGTTGGTTGCATTCTC
Scirpus_divaricatus_dS014                            ACTGTCTCTTTGTGGTATTCCGCCCCTTGCCTGTTTCTGGTCTAAAGATGAAATTCTTAGTAATAGTTGGTTACATTCTC
Scirpus_pendulus_STA1978                             ACTGTCTCTTTGTGGTATTCCGCCCCTTGCCTGTTTCTGGTCTAAAGATGAGATTCTTAGTAATAGTTGGTTGCATTCTC
Scirpus_cyperinus_STA1773                            ACTGTCTCTTTGTGGTATTCCGCCCCTTGCCTGTTTCTGGTCGAAAGATGAGATTCTTAGTAATAGTTGGTTACATTCTC
Scirpus_longii_dS052                                 ACTGTCTCTTTGTGGTATTCCGCCCCTTGCCTGTTTCTGGTCGAAAGATGAGATTCTTAGTAATAGTTGGTTACATTCTC
Scirpus_wichurae_dS003                               ACTGTCTCTTTGTGGTATTCCGCCCCTTGCCTGTTTCTGGTCGAAAGATGAAATTCTTAGTAATAGTTGGTTACATTCTC
Scirpus_karuisawensis_dS004                          ACTGTCTCTTTGTGGTATTCCGCCCCTTGCCTGTTTCTGGTCGAAAGATGAGATTCTTAGTAATAGTTGGTTACATTCTC
Scirpus_polystachyus_STA349                          ACTGTCTCTTTGTGGTATTCCGCCCCTTGCCTGTTTCTGGTCGAAAGATGAGATTCTTAGTAATAGTTGGTTACATTCTC
Scirpus_polyphyllus_dS050                            ACTGTCTCTTTGTGGTATTCCGCCCCTTGCCTGTTTCTGGTCTAAAGATGAGATTCTTAGTAATAGTTGGTTACATTCTC
Scirpus_hattorianus_STA1984                          ACTGTCTCTTTGTGGTATTCCGCCCCTTGCCTGTTTCTGGTCTAAAGATGAGATTCTTAGTAATAGTTGGTTACATTCTC
Scirpus_pallidus_STA1983                             ACTGTCTCTTTGTGGTATTCCGCCCCTTGCCTGTTTCTGGTCTAAAGATGAGATTCTTAGTAATAGTTGGTTACATTCTC
Scirpus_radicans_STA1915                             ACTGTCTCTTTGTGGTATTCCGCCCCTTGCCTGTTTCTGGTCTAAAGATGAAATTCTTAGTAATAGTTGGTTACATTCTC
Scirpus_maximowiczii_STA1920                         ACTGTCTCTTTGTGGTATTCCGCCCCTTGCCTGTTTCTGGTCTAAAGATGAGATTCTTAGTAATAGTTGGTTACATTCTC
Scirpus_microcarpus_STA1976                          ACTGTCTCTTTGTGGTATTCCGCCCCTTGCCTGTTTCTGGTCTAAAGATGAGATTCTTAGTAATAGTTGGTTACATTCTC
Scirpus_sylvaticus_dS005                             ACTGTCTCTTTGTGGTATTCCGCCCCTTGCCTGTTTCTGGTCTAAAGATGAGATTCTTAGTAGTAGTTGGTTACATTCTC
Eriophorum_virginicum_STA1807                        ACTGTCTCTTTGTGGTATTCCGCCCCTTGCCTGTTTCTGGTCTAAAGATGAGATTCTTAGTAATAGTTGGTTACATTCTC
Eriophorum_gracile_STA393                            ACTGTCTCTTTGTGGTATTCCGCCCCTTGCCTGTTTCTGGTCTAAAGATGAGATTCTTAGTAATAGTTGGTTACATTCTC
Eriophorum_tenellum_STA1928                          ACTGTCTCTTTGTGGTATTCCGCCCCTTGCCTGTTTCTGGTCTAAAGATGAGATTCTTAGTAATAGTTGGTTACATTCTC
Eriophorum_latifolium_STA2051                        ACTGTCTCTTTGTGGTATTCCGCCCCTTGCCTGTTTCTGGTCTAAAGATGAGATTCTTAGTAATAGTTGGTTACATTCTC
Eriophorum_russeolum_subsp_russeolum_STA1793         ACTGTCTCTTTGTGGTATTCCGCCCCTTGCCTGTTTCTGGTCTAAAGATGAGATTCTTAGTAATAGTTGGTTACATTCTC
Eriophorum_scheuchzeri_subsp_scheuchzeri_STA1798     ACTGTCTCTTTGTGGTATTCCGCCCCTTGCCTGTTTCTGGTCTAAAGATGAGATTCTTAGTAATAGTTGGTTACATTCTC
Eriophorum_viridicarinatum_STA1780                   ACTGTCTCTTTGTGGTATTCCGCCCCTTGCCTGTTTCTGGTCTAAAGATGAGATTCTTAGTAATAGTTGGTTACATTCTC
Eriophorum_angustifolium_subsp_angustifolium_STA1777 ACTGTCTCTTTGTGGTATTCCGCCCCTTGCCTGTTTCTGGTCTAAAGATGAGATTCTTAGTAATAGTTGGTTACATTCTC
Eriophorum_callitrix_STA1786                         ACTGTCTCTTTGTGGTATTCCGCCCCTTGCCTGTTTCTGGTCTAAAGATGAGATTCTTAGTAATAGTTGGTTACATTCTC
Eriophorum_vaginatum_subsp_vaginatum_STA112          ACTGTCTCTTTGTGGTATTCCGCCCCTTGCCTGTTTCTGGTCTAAAGATGAGATTCTTAGTAATAGTTGGTTACATTCTC
Trichophorum_alpinum_STA1815                         ACTGTCTCTTTGTGGTATTCCACCCCTTGCGTGTTTCTGGTCTAAAGATGAGATTCTTAGTAATAGTTGGTTGCATTCTC
Trichophorum_alpinum_STA2047                         ACTGTCTCTTTGTGGTATTCCACCCCTTGCGTGTTTCTGGTCTAAAGATGAGATTCTTAGTAATAGTTGGTTGCATTCTC
Trichophorum_mattfeldianum_STA2102                   ACTGTCTCTTTGTGGTATTCCACCCCTTGCCTGTTTCTGGTCTAAAGATGAGATTCTTAGTAATAGTTGGTTGCATTCTC
Trichophorum_subcapitatum_STA2070                    ACTGTCTCTTTGTGGTATTCCACCCCTTGCCTGTTTCTGGTCTAAAGATGAGATTCTTAGTAATAGTTGGTTGCATTCTC
Eriophorum_scabriculme_STA2451                       ACTGTCTCTTTGTGGTATTCCACCCCTTGCGTGTTTCTGGTCTAAAGATGAGATTCTTAGTAATAGTTGGTTGCATTCTC
Eriophorum_scabriculme_STA2400                       ACTGTCTCTTTGTGGTATTCCACCCCTTGCGTGTTTCTGGTCTAAAGATGAGATTCTTAGTAATAGTTGGTTGCATTCTC
Eriophorum_scabriculme_STA2401                       ACTGTCTCTTTGTGGTATTCCACCCCTTGCGTGTTTCTGGTCTAAAGATGAGATTCTTAGTAATAGTTGGTTGCATTCTC
Eriophorum_scabriculme_STA2408                       --------------------------------------------------------------------------------
Cypringlea_analecta_STA2052                          ACTGTCTCTTTGTGGTATTCCACCCCTTGCTTGTTTCTGGTCTAAAGATGAGATTCTTAGTAATAGTTGGTTACATTCTC
Cypringlea_evadens_STA2053                           ACTGTCTCTTTGTGGTATTCCACCCCTTGCTTGTTTCTGGTCTAAAGATGAGATTCTTAGTAATAGTTGGTTACATTCTC
Trichophorum_clintonii_STA1822                       ACTGTCTCTTTGTGGTATTCCACCCCTTGCCTGTTTTTGGTCTAAAGATGAGATTCTTAGTAATAGTTGGTTGCATTCTC
Trichophorum_cespitosum_STA1819                      ACTATCTCTTTGTGGTATTCCACCCCTTGGCTGTTTCTGGTCTAAAGATGAGATTCTTAGTAATAGTTGGTTGCATTCTC
Trichophorum_cespitosum_subsp_cespitosum_STA1817     ACTATCTCTTTGTGGTATTCCACCCCTTGCCTGTTTCTGGTCTAAAGATGAGATTCTTAGTAATAGTTGGTTGCATTCTC
Trichophorum_uniflorum_STA1917                       ACTGTCTCTTTGTGGTATTCCACCCCTTGCCTGTTTCTGGTCTAAAGATGAGATTCTTAGTAATAGTTGGTTGCATTCTC
Trichophorum_uniflorum_STA1918                       ACTGTCTCTTTGTGGTATTCCACCCCTTGCCTGTTTCTGGTCTAAAGATGAGATTCTTAGTAATAGTTGGTTGCATTCTC
Trichophorum_pumilum_STA1820                         ACTGTCTCTTTGTGGTATTCCACCCCTTGCCTGTTTCTGGTCTAAAGATGAGATTCTTAGTAATAGTTGGTTGCATTCTC
Trichophorum_pumilum_STA1922                         ACTGTCTCTTTGTGGTATTCCACCCCTTGCCTGTTTCTGGTCTAAAGATGAGATTCTTAGTAATAGTTGGTTGCATTCTC
Oreobolopsis_tepalifera_STA2038                      ACTGTCTCTTTGTGGTATTCCACCCCTTGCCTGTTTCTGGTCTAAAGATGAGATTCTTAGTAATAGTTGGTTGCATTCTC
Trichophorum_rigidum_subsp_rigidum_STA2043           ACTGTCTCTTTGTGGTATTCCACCCCTTGCCTGTTTCTGGTCTAAAGATGAGATTCTTAGTAATAGTTGGTTGCATTCTC
Trichophorum_rigidum_subsp_rigidum_STA2078           ACTGTCTCTTTGTGGTATTCCACCCCTTGCCTGTTTCTGGTCTAAAGATGAGATTCTTAGTAATAGTTGGTTGCATTCTC
Sumatroscirpus_rupestris_STA2769                     ACTGTCTCTTTGTGGTATTCCACCCCTTGCCTGTTTCTGGTCTAAAGATGAGATTCTTAGTAATAGTTGGTTGCATTCTC
Carex_siderosticta_STA733                            ACTGTCTCTTTGTGGTATTCCACCCCTTGCCTGTTTCTGGTCTAAAGATGAGATTCTTAGTAATAGTTGGTTGCATTCTC
Carex_blanda_STA183                                  ACTGTCTCTTTGTGGTATTCCACCCCTTGCCTGTTTCTGGTCTAAAGATGAGATTCTTAGTAATAGTTGGTTGTATTCTC
Carex_polystachya_STA210                             ACTGTCTCTTTGTGGTATTCCACCCCTTGCCTGTTTCTGGTCTAAAGATGAGATTCTTAGTAATAGTTGGTTGTATTCTC
Carex_pulicaris_STA105                               ACTGTCTCTTTGTGGTATTCCACCCCTTGCCTGTTTCTGGTCTAAAGATGAGATTCTTAGTAATAGTTGGTTATATTCTC
Schoenoxiphium_lanceum_STA710                        ACTGTCTCTTTGTGGTATTCCACCCCTTGCCTGTTTCTGGTCTAAAGATGAGATTCTTAATAATAGTTGGTTATATTCTC
Carex_acicularis_STA84                               ACTGTCTCTTTGTGGTATTCCACCCCTTGCCTGTTTCTGGTCTAAAGATGAGATTCTTAGTAATAGTTGGTTATATTCTC
Carex_aphylla_STA1279                                ACTGTCTCTTTGTGGTATTCCACCCCTTGCCTGTTTCTGGTCTAAAGATGAGATTCTTAGTAATAGTTGGTTATATTCTC
Carex_gynocrates_STA817                              ACTGTCTCTTTGTGGTATTCCACCCCTTGCCTGTTTCTGGTCTAAAGATGAGATTCTTAGTAATAGTTGGTTGTATTCTC
Carex_stipata_STA1808                                ACTGTCTCTTTGTGGTATTCCACCCCTTGCCTGTTTCTGGTCTAAAGATGAGATTCTTAGTAATAGTTGGTTGTATTCTC
Kobresia_simpliciuscula_STA1801                      ACTGTCTCTTTGTGGTATTCCACCCCTTGCCTGTTTCTGGTCTAAAGATGAGATTCTTAGTAATAGTTGGTTGTATTCTC
Carex_rupestris_STA1581                              ACTGTCTCTTTGTGGTATTCCACCCCTTGGCTGTTTCTGGTCTAAAGATGAGATTCTTAGTAATAGTTGGTTGTATTCTC
Uncinia_ecuadorensis_STA148                          ACTGTCTCTTTGTGGTATTCCACCCCTTGCCTGTTTCTGGTCTAAAGATGAGATTCTTAGTAATAGTTGGTTGTATTCTC

Erioscirpus_comosus_STA2092                          CAATTTATGGGATAATAGCTAACTTCACTACAGGATTAACAGCATTTTATATGTTTCGAGTATACTTACTTACTTTTGAT
Isolepis_aucklandica_STA1906                         CAATTTATGGGATAATAGCTTACTTCACTGCAGGATTAACAGCATTTTATATGTTTCGAGTATACTTACTTACTTTTGAT
Eleocharis_acicularis_d484                           CAATTTTCGGAATAATAGCTTATTTCACAGCAGGATTAACAGCATTTTATATGTTTCGAGTATATTTACTTACTTTTGAT
Bulbostylis_atrosanguinea_STA321                     CAATTTTTGGGATAATAGCTTACTTCACAGCAGGATTAACAGCATTTTATATGTTTCGAGTATATTTACTTACTTTTGAT
Abildgaardia_ovata_STA328                            CAATTTTTGGGATAATAACTTACTTCACAGCAGGATTAACAGCATTTTATATGCTTCGAGTATATTTACTTACTTTTGAT
Dulichium_arundinaceum_STA154                        CAATTTTCGGGATAATAGCTTACTTCACAGCAGGATTAACAGCATTTTATATGTTTCGAGTATATTTACTTACTTTTGAT
Blysmus_compressus_STA1902                           CAATTTTCGGGATAATAGCTTACTTCACAGCAGGATTAACAGCATTTTATATGTTTCGAGTATATTTACTTACTTTTGAT
Blysmopsis_rufa_STA1913                              CAATTTTTGGGATAATAGCTTACTTCACAACAGGATTAACAGCATTTTATATGTTTCGAGTATATTTACTTACTTTTGAT
Khaosokia_caricoides_STA387                          CAATTTTCGGGATAATAGCTTACTTCACAACAGCATTAACAGCATTTTATATGTTTCGAGTATATTTACTTACTTTTGAT
Calliscirpus_brachythrix_STA2132                     CAATTTTCGGGATAATAGCTTATTTCACAACAGGATTAACAGCATTTTATATGTTTCGAGTATATTTACTTACTTTTGAT
Calliscirpus_criniger_STA1898                        CAATTTTCGGGATAATAGCTTACTTCACAACAGGATTAACAGCATTTTATATGTTTCGAGTATATTTACTTACTTTTGAT
Amphiscirpus_nevadensis_STA2141                      CAATTTTCGGAATAATAGCTTACTTCACAACAGGATTAACAGCATTTTATATGTTTCGAGTATATTTACTTACTTTTGAT
Zameioscirpus_atacamensis_STA2105_2143               CAATTTTCGGGATAATAGCTTACTTCACAACAGGATTAACAGCATTTTATATGTTTCGAGTATATTTACTTACTTTTGAT
Phylloscirpus_deserticola_STA2101                    CAATTTTCGGGATAATAGCTTACTTCACAGCAGGACTAACAGCATTTTATATGTTTCGAGTATATTTACTTACTTTTGAT
Rhodoscirpus_asper_Argentina_STA2173                 CAATTTTCGGGATAATAGCTTACTTTACAGCAGGATTAACAGCATTTTATATGTTTAGAGTATATTTACTTACTTTTGAT
Scirpus_divaricatus_dS014                            CAATTTTCGGGATAATAGCTTACTTCACAGCAGGATTAACAGCATTTTATATGTTTCGAGTATATTTACTTACTTTTGAT
Scirpus_pendulus_STA1978                             CAATTTTCGGGATAATAACTTACTTCACAACAGGATTAACAGCATTTTATATGTTTCGAGTATATTTACTTACTTTTGAT
Scirpus_cyperinus_STA1773                            CAATTTTCGGGATAATAGGTTACTTCACAACAGGATTAACAGCATTTTATATGTTTCGAGTATATTTACTTACTTTTGAT
Scirpus_longii_dS052                                 CAATTTTCGGGATAATAGCTTACTTCACAACAGGATTAACAGCATTTTATATGTTTCGAGTATATTTACTTACTTTTGAT
Scirpus_wichurae_dS003                               CAATTTTCGGGATAATAGCTTACTTCACAACAGGATTAACAGCATTTTATATGTTTCGAGTATATTTACTTACTTTTGAT
Scirpus_karuisawensis_dS004                          CAATTTTCGGGATAATAGCTTACTTCACAGCAGGATTAACAGCATTTTATATGTTTCGAGTATATTTACTTACTTTTGAT
Scirpus_polystachyus_STA349                          CAATTTTCGGGATAATAGCTTACTTCACAGCAGGATTAACAGCATTTTATATGTTTCGAGTATATTTACTTACTTTTGAT
Scirpus_polyphyllus_dS050                            CAATTTTCGGGATAATAGCTTACTTCACAGCAGGATTAACAGCATTTTATATGTTTCGAGTATATTTACTTACTTTTGAT
Scirpus_hattorianus_STA1984                          CAATTTTCGGGATAATAGCTTACTTCACAACAGGATTAACAGCATTTTATATGTTTCGAGTATATTTACTTACTTTTGAT
Scirpus_pallidus_STA1983                             CAATTTTCGGGATAATAGCTTACTTCACAACAGGATTAACAGCATTTTATATGTTTCGAGTATATTTACTTACTTTTGAT
Scirpus_radicans_STA1915                             CAATTTTCGGGATAATAGCTTACTTCACAACAGGATTAACAGCATTTTATATGTTTCGAGTATATTTACTTACTTTTGAT
Scirpus_maximowiczii_STA1920                         CAATTTTCGGGATAATAGCTTACTTCACAACAGGATTAACAGCATTTTATATGTTTCGAGTATATTTACTTACTTTTGAT
Scirpus_microcarpus_STA1976                          CAATTTTCGGGATAATAGCTTACTTCACAACAGGATTAACAGCATTTTATATGTTTCGAGTATATTTACTTACTTTTGAT
Scirpus_sylvaticus_dS005                             CAATTTTCGGGATAATAGCTTACTTCACAGCAGGATTAACAGCATTTTATATGTTTCGAGTATATTTACTTACTTTTGAT
Eriophorum_virginicum_STA1807                        CAATTTTCGGGATAATAGCTTACTTCACAACAGGATTAACAGCATTTTATATGTTTCGAGTATATTTACTTACTTTTGAT
Eriophorum_gracile_STA393                            CAATTTTCGGGATAATAGCTTACTTCACAACAGGATTAACAGCATTTTATATGTTTCGAGTATATTTACTTACTTTTGAT
Eriophorum_tenellum_STA1928                          CAATTTTCGGGATAATAGCTTACTTCACAACAGGATTAACAGCATTTTATATGTTTCGAGTATATTTACTTACTTTTGAT
Eriophorum_latifolium_STA2051                        CAATTTTCGGGATAATAGCTTACTTAACAACAGGATTAACAGCATTTTATATGTTTCGAGTATATTTACTTACTTTTGAT
Eriophorum_russeolum_subsp_russeolum_STA1793         CAATTTTCGGAATAATAGCTTACTTAACAACAGGATTAACAGCATTTTATATGTTTCGAGTATATTTACTTACTTTTGAT
Eriophorum_scheuchzeri_subsp_scheuchzeri_STA1798     CAATTTTTGGAATAATAGCTTACTTAACAACAGGATTAACAGCATTTTATATGTTTCGAGTATATTTACTTACTTTTGAT
Eriophorum_viridicarinatum_STA1780                   CAATTTTCGGGATAATAGCTTACTTAACAACAGGATTAACAGCATTTTATATGTTTCGAGTATATTTACTTACTTTTGAT
Eriophorum_angustifolium_subsp_angustifolium_STA1777 CAATTTTCGGGATAATAGCTTACTTAACAACAGGATTAACAGCATTTTATATGTTTCGAGTATATTTACTTACTTTTGAT
Eriophorum_callitrix_STA1786                         CAATTTTCGGGATAATAGCTTACTTAACAACAGGATTAACAGCATTTTATATGTTTCGAGTATATTTACTTACTTTTGAT
Eriophorum_vaginatum_subsp_vaginatum_STA112          CAATTTTCGGGATAATAGCTTACTTAACAACAGGATTAACAGCATTTTATATGTTTCGAGTATATTTACTTACTTTTGAT
Trichophorum_alpinum_STA1815                         CAATTTTCGGGATAATAGCTTACTTCACAACAGGATTAACAGCATTTTATATGTTTCGAGTATATTTACTTACNTTTGAT
Trichophorum_alpinum_STA2047                         CAATTTTCGGGATAATAGCTTACTTCACAACAGGATTCACAGCATTTTATATGTTTCGAGTATATTTACTTACTTTTGAT
Trichophorum_mattfeldianum_STA2102                   CAATTTTCGGGATAATAGCTTACTTCACAACAGGATTAACAGCATTTTATATGTTTCGAGTATATTTACTTACTTTTGAT
Trichophorum_subcapitatum_STA2070                    CAATTTTCGGGATAATAGCTTACTTCACAACAGGATTAACAGCATTTTATATGTTTCGAGTATATTTACTTACTTTTGAT
Eriophorum_scabriculme_STA2451                       CAATTTTCGGGATAATAGCTTACTTCACAACAGGATTAACAGCATTTTATATGTTTCGAGTATATTTACTTACTTTTGAT
Eriophorum_scabriculme_STA2400                       CAATTTTCGGGATAATAGCTTACTTCACAACAGGATTAACAGCATTTTATATGTTTCGAGTATATTTACTTACTTTTGAT
Eriophorum_scabriculme_STA2401                       CAATTTTCGGGATAATAGCTTACTTCACAACAGGATTAACAGCATTTTATATGTTTCGAGTATATTTACTTACTTTTGAT
Eriophorum_scabriculme_STA2408                       --------------------------------------------------------------------------------
Cypringlea_analecta_STA2052                          CAATTTTCGGGATAATAGCTTACTTCACAACAGGATTAACAGCATTTTATATGTTTCGAGTATATTTACTTACTTTTGAT
Cypringlea_evadens_STA2053                           CAATTTTCGGGATAATAGCTTACTTCACAACAGGATTAACAGCATTTTATATGTTTCGAGTATATTTACTTACTTTTGAT
Trichophorum_clintonii_STA1822                       CAATTTTCGGGATAATAGCTTACTTCACAGCAGGATTAACAGCATTTTATATGTTTCGAGTATATTTACTTACTTTTGAT
Trichophorum_cespitosum_STA1819                      CAATTTTCGGGATAATAGCTTACTTCACAACAGGATTAACAGCATTTTATATGTTTCGAGTATATTTACTTACTTTTGAT
Trichophorum_cespitosum_subsp_cespitosum_STA1817     CAATTTTCGGGATAATAGCTTACTTCACAACAGGATTAACAGCATTTTATATGTTTCGAGTATATTTACTTACTTTTGAT
Trichophorum_uniflorum_STA1917                       CAATTTTCGGGATAATAGCTTACTTCACAACAGGATTAACAGCATTTTATATGTTTCGAGTATATTTACTTACTTTTGAT
Trichophorum_uniflorum_STA1918                       CAATTTTCGGGATAATAGCTTACTTCACAACAGGATTAACAGCATTTTATATGTTTCGAGTATATTTACTTACTTTTGAT
Trichophorum_pumilum_STA1820                         CAATTTTCGGGATAATAGCTTATTTCACAACAGGATTAACAGCATTTTATATGTTTCGAGTATATTTACTTACTTTTGAT
Trichophorum_pumilum_STA1922                         CAATTTTCGGGATAATAGCTTATTTCACAACAGGATTAACAGCATTTTATATGTTTCGAGTATATTTACTTACTTTTGAT
Oreobolopsis_tepalifera_STA2038                      CAATTTTCGGGATAATAGCTTACTTCACAACAGGATTAACAGCATTTTATATGTTTCGAGTATATTTACTTACTTTTGAT
Trichophorum_rigidum_subsp_rigidum_STA2043           CAATTTTCGGGATAATAGCTTACTTCACAACAGGATTAACAGCATTTTATATGTTTCGAGTATATTTACTTACTTTTGAT
Trichophorum_rigidum_subsp_rigidum_STA2078           CAATTTTCGGGATAATAGCTTACTTCACAACAGGATTAACAGCATTTTATATGTTTCGAGTATATTTACTTACTTTTGAT
Sumatroscirpus_rupestris_STA2769                     CAATTTTCGGGATAATAGCTTACTTTACAACAGGATTAACAGCATTTTATATGTTTCGAGTATATTTACTTACTTTTGAT
Carex_siderosticta_STA733                            CAATTTTCGGGATAATAGCTTACTTCACAACAGGATTAACAGCATTTTATATGTTTCGAGTATATTTACTTACTTTTGAT
Carex_blanda_STA183                                  CAATTTTCGGGATAATAACTTACTTCACAACAGGATTAACAGCATTTTATATGTTTCGAGTATAYTTACTTACTTTTGAT
Carex_polystachya_STA210                             CAATTTTTGGGATAATAACTTACTTCACAACAGGATTAACAGCATTTTATATGTTTCGAGTATATTTACTTATTTTTGAT
Carex_pulicaris_STA105                               CAATTTTCGGGATAATAACTTACTTCACAACAGGATTAACAGCATTTTATATGTTTCGAGTATATTTACTTACTTTTGAT
Schoenoxiphium_lanceum_STA710                        CAATTTTCGGGGTAATAACTTACTTCACAACAGGATTAACAGCATTTTATATGTTTCGAGTATATTTACTTACTTTTGAT
Carex_acicularis_STA84                               CAATTTTCGGGATAATAACTTACTTCACAACAGGATTAACAGCATTTTATATGTTTCGAGTATATTTACTTACTTTTGAT
Carex_aphylla_STA1279                                CAATTTTCGGGATAATAACTTACTTCACAACAGGATTAACAGCATTTTATATGTTTCGAGTATATTTACTTACTTTTGAT
Carex_gynocrates_STA817                              CAATTTTCGGGATAATAACTTACTTCACAACAGGATTAACAGCATTTTATATGTTTCGAGTATATTTACTTACTTTTGAT
Carex_stipata_STA1808                                CAATTTTCGGGATAATAACTTACTTCACAACAGGATTAACAGCATTTTATATGTTTCGAGTATATTTACTTACTTTTGAT
Kobresia_simpliciuscula_STA1801                      CAATTTTCGGGATAATAACTTACTTTACAACAGGATTAACAGCATTTTATATGTTTCGAGTATATTTACTTACTTTTGAT
Carex_rupestris_STA1581                              CAATTTTCGGAATAATAACTTACTTCACAACAGGATTAACAGCATTTTATATGTTTCGAGTATATTTACTTACTTTTGAT
Uncinia_ecuadorensis_STA148                          CAATTTTCGGGATAATAACTTACTTCACAACAGGATTAACAGCATTTTATATGTTTCGAGTATATTTACTTACTTTTGAT

Erioscirpus_comosus_STA2092                          GGATATTTACGTATTCATTTTCAAGCTTATAGTGGTACTAAAACAAATTTCTTTTATTCAATATCTCTATGGGGTAAAAG
Isolepis_aucklandica_STA1906                         GGATATTTACGTATTCATTTTCAAGCTTATAATGGTACTAAAACAAATTTCTTTTATTCAATATCTCTATGGGGTAAAAG
Eleocharis_acicularis_d484                           GGATATTTGCGTATTAATTTTCAAGGTTATAGTGGTACTAAAACAAATTTGTTTTATTCAATATCTCTATGGGGTAAAAG
Bulbostylis_atrosanguinea_STA321                     GGATATTTGCGTATTCATTTTAAAGGTTATAGTGGTACTAAAACAAATTTGTTTTACTCAATATCTCTATGGGGTAAAAG
Abildgaardia_ovata_STA328                            GGATATTTGCGTATTCATTTTAAAGGTTATAGTGGTACCAAAACAAATTTGTTTTATTCAATATCTTTATGGGGTAAAAC
Dulichium_arundinaceum_STA154                        GGATATTTGCGTATTCATTTTCAAGGTTACAGTAGTACTAAAACAAATTTATTTTATTCAATATCTCTATGGGGTAAAAG
Blysmus_compressus_STA1902                           GGATATTTGCGTATTCATTTTCAAGGTTACAGTAGTACTAAAACAAATTTATTTTATTCAATATCTCTATGGGGTAAAAG
Blysmopsis_rufa_STA1913                              GGATATTTGCGTATTCATTTTCAAGGTTATAGTAATACTAAAACAAATTTATTTTATTCAATATCTCTATGGGGTAAAAG
Khaosokia_caricoides_STA387                          GGATATTTGCGTATTCATTTTCAAGGTTACAGTAGTACTAAAACAAATTTGTTTTATTCAATATCTCTATGGGGTAAAAG
Calliscirpus_brachythrix_STA2132                     GGATATTTGCGTATTCATTTTCAAGGTTACAGTAGTACTAAAACAAATTTGTTTTATTCAATATCTCTATGGGGTAAAAG
Calliscirpus_criniger_STA1898                        GGATATTTGCGTATTCATTTTCAAGGTTACAGTAGTACTAAAACAAATTTGTTTTATTCAATATCTCTATGGGGTAAAAG
Amphiscirpus_nevadensis_STA2141                      GGATATTTGCGTATTCATTTTCAAGGTTACAGTAGTACTAAAACAAATTTGTTTTATTCAATATCTCTATGGGGTAAAAG
Zameioscirpus_atacamensis_STA2105_2143               GGATATTTGCGTATTCATTTTCAAGGTTACAGTAGTACTAAAACAAATTTGTTTTATTCAATATCTCTATGGGGTAAAAG
Phylloscirpus_deserticola_STA2101                    GGATATTTGTGTATTCATTTTCAAGGTTATAGTAGTACTAAAACAAATTTGTTTTATTCAATATCTCTATGGGGTAAAAG
Rhodoscirpus_asper_Argentina_STA2173                 GGATATTTGTGTATTCATTTTCAAGGTTACAGTAGTACTAAAACAAATTTGTTTTATTCAATATCTCTATGGGGTAAAAG
Scirpus_divaricatus_dS014                            GGATATTTACGTATTCATTTTCAAGGCTACAGTAGTACTAAAACAAATTTGTTTTATTCAATATCTCTATGGGGTAAAAG
Scirpus_pendulus_STA1978                             GGATATTTGCGTATTCATTTTCAAGGTTACAGTAGTACTAAAACAAATTTGTTTTATTCAATATCTCTATGGGGTAAAAG
Scirpus_cyperinus_STA1773                            GGATATTTGCGTATTCATTTTCAAGGTTACAGTAGTACTAAAACAAATTTGTTTTATTCAATATCTCTATGGGGTAAAAG
Scirpus_longii_dS052                                 GGATATTTGCGTATTCATTTTCANGGTTACAGTAGTACTAAAACAAATTTGTTTTATTCAATATCTCTATGGGGTAAAAG
Scirpus_wichurae_dS003                               GGATATTTGCGTATTCATTTTCAAGGTTACAGTAGTACTAAAACAAATTTGTTTTATTCAATATCTCTATGGGGTAAAAG
Scirpus_karuisawensis_dS004                          GGATATTTGCGTATTCATTTTCAAGGTTACAGTAGTACTAAAACAAATTTGTTTTATTCAATATCTCTATGGGGTAAAAG
Scirpus_polystachyus_STA349                          GGATATTTGCGTATTCATTTTCAAGGTTACAGTAGTACTAAAACAAATTTGTTTTATTCAATATCTCTATGGGGTAAAAG
Scirpus_polyphyllus_dS050                            GGATATTTGCGTATTCATTTTCAAGGTTACAGTAGTACTAAAACAAATTTGTTTTATTCAATATCTCTATGGGGTAAAAG
Scirpus_hattorianus_STA1984                          GGGTATTTGCGTATTCATTTTCAAGGTTACAGTAGTACTAAAACAAATTTGTTTTATTCAATATCTCTATGGGGTAAAAG
Scirpus_pallidus_STA1983                             GGATATTTGCGTATTCATTTTCAAGGTTACAGTAGTACTAAAACAAATTTGTTTTATTCAATATCTCTATGGGGTAAAAG
Scirpus_radicans_STA1915                             GGATATTTGCGTATTCATTTTCAAGGTTACAGTAGTACTAAAACAAATTTGTTTTATTCAATATCTCTATGGGGTAAAAG
Scirpus_maximowiczii_STA1920                         GGATATTTGCGTATTCATTTTCAAGGTTACAGTAGTACTAAAACAAATTTGTTTTATTCAATATCTCTATGGGGTAAAAG
Scirpus_microcarpus_STA1976                          GGATATTTGCGTATTCATTTTCAAGGTTACAGTAGTACTAAAACAAATTTGTTTTATTCAATATCTCTATGGGGTAAAAG
Scirpus_sylvaticus_dS005                             GGATATTTGCGTATTCATTTTCAAGGTTACAGTAGTACTAAAACAAATTTGTTTTATTCAATATCTCTATGGGGTAAAAG
Eriophorum_virginicum_STA1807                        GGATATTTGCATATTCATTTTCAAGGTTACAGTAGTACTAAAACAAATTTGTTTTATTCAATATCTCTATGGGGTAAAAG
Eriophorum_gracile_STA393                            GGATATTTGCATATTCATTTTCAAGGTTACAGTAGTACTAAAACAAATTTGTTTTATTCAATATCTCTATGGGGTAAAAG
Eriophorum_tenellum_STA1928                          GGATATTTGCATATTCATTTTCAAGGTTACAGTAGTACTAAAACAAATTTGTTTTATTCAATATCTCTATGGGGTAAAAG
Eriophorum_latifolium_STA2051                        GGATATTTGCGTATTCATTTTCAAGGTTACAGTAGTACTAAAACAAATTTGTTTTATTCAATATCTCTATGGGGTAAAAG
Eriophorum_russeolum_subsp_russeolum_STA1793         GGATATTTGCGTATTCATTTTCAAGGTTACAGTAGTACTAAAACAAATTTGTTTTATTCAATATCTCTATGGGGTAAAAG
Eriophorum_scheuchzeri_subsp_scheuchzeri_STA1798     GGATATTTGCGTATTCATTTTCAAGGTTACCGTAGTACTAAAACAAATTTGTTTTATTCAATATCTCTATGGGGGAAAAG
Eriophorum_viridicarinatum_STA1780                   GGATATTTGCGTATTCATTTTCAAGGTTACAGTAGTACTAAAACAAATTTGTTTTATTCAATATCTCCATGGGGTAAAAG
Eriophorum_angustifolium_subsp_angustifolium_STA1777 GGATATTTGCGTATTCATTTTCAAGGTTACAGTAGTACTAAAACAAATTTGTTTTATTCAATATCTCTATGGGGTAAAAG
Eriophorum_callitrix_STA1786                         GGATATTTGCGTATTCATTTTCAAGGTTACAGTAGTACTAAAACAAATTTGTTTTATTCAATATCTCTATGGGGTAAAAG
Eriophorum_vaginatum_subsp_vaginatum_STA112          GGATATTTGCGTATTCATTTTCAAGGTTACAGTAGTACTAAAACAAATTTGTTTTATTCAATATCTCTATGGGGTAAAAG
Trichophorum_alpinum_STA1815                         GGATATTTTCGTATTCATTTTCAAGGTTACAGTAGTACTAAAACAAATTCGTTTTATTCAATATCTCTATGGGGTAAAAG
Trichophorum_alpinum_STA2047                         GGATATTTTCGTATTCATTTTCAAGGTTACAGTAGTACTAAAACAAATTCGTTTTATTCAATATCTCTATGGGGTAAAAG
Trichophorum_mattfeldianum_STA2102                   GGATATTTGCGTATTCATTTTCAAGGTTACAGTAGTACTAAAACAAATTCGTTTTATTCAATATCTCTATGGGGTAAAAG
Trichophorum_subcapitatum_STA2070                    GGATATTTGCGTATTCATTTTCAAGGTTACAGTAGTACTAAAACAAATTCGTTTTATTCAATATCTCTATGGGGTAAAAG
Eriophorum_scabriculme_STA2451                       GGATATTTGCGTATTCATTTTCAAGGTTACAGTAGTACTAAAACAAATTCGTTTTATTCAATATCTCTATGGGGTAAAAG
Eriophorum_scabriculme_STA2400                       GGATATTTGCGTATTCATTTTCAAGGTTACAGTAGTACTAAAACAAATTCGTTTTATTCAATATCTCTATGGGGTAAAAG
Eriophorum_scabriculme_STA2401                       GGATATTTGCGTATTCATTTTCAAGGTTACAGTAGTACTAAAACAAATTCGTTTTATTCAATATCTCTATGGGGTAAAAG
Eriophorum_scabriculme_STA2408                       --------------------------------------------------------------------------------
Cypringlea_analecta_STA2052                          GGATATTTGCGTATTCATTTTCAAGGTTACAGTAGTACTAAAACAAATTTGTTTTATTCAATATCTCTATGGGGTAAAAG
Cypringlea_evadens_STA2053                           GGATATTTGCGTATTCATTTTCAAGGTTACAGTAGTACTAAAACAAATTTGTTTTATTCAATATCTCTATGGGGTAAAAG
Trichophorum_clintonii_STA1822                       GGATATTTACGTATTCATTTTCAAGGTTACAGTAGTAGTAAAACAAATTTGTTTTATTCAATATCTCTATGGGGTAAAAG
Trichophorum_cespitosum_STA1819                      GGATATTTGCGTATTCATTTTCAAGGTTACAGTAGTACTAAAACAAATTTATTTTATTCAATATCTCTATGGGGTAAAAG
Trichophorum_cespitosum_subsp_cespitosum_STA1817     GGATATTTGCGTATTCATTTTCAAGGTTACAGTAGTACTAAAACAAATTTATTTTATTCAATATCTCTATGGGGTAAAAG
Trichophorum_uniflorum_STA1917                       GGATATTTGCGTATTCATTTTCAAGGTTACAGTAGTACTAAAACAAACTTGTTTTATTCAATATCTCTATGGGGTAAAAG
Trichophorum_uniflorum_STA1918                       GGATATTTGCGTATTCATTTTCAAGGTTACAGTAGTACTAAAACAAACTTGTTTTATTCAATATCTCTATGGGGTAAAAG
Trichophorum_pumilum_STA1820                         GGATATTTGCGTATTCATTTTCAAGGTTACAGTAGTACTAAAACAAATTTGTTTTATTCAATATCTCTATGGGGTAAAAG
Trichophorum_pumilum_STA1922                         GGATATTTGCGTATTCATTTTCAAGGTTACAGTAGTACTAAAACAAATTTGTTTTATTCAATATCTCTATGGGGTAAAAG
Oreobolopsis_tepalifera_STA2038                      GGATATTTGCGTATTCATTTTCAAGGTTACAGTAGTACTAAAACAAATTTGTTTTATTCAATATCTTTATGGGGTAAAAG
Trichophorum_rigidum_subsp_rigidum_STA2043           GGATATTTGCGTATTCATTTTCAAGGTTACAGTAGTACTAAAACAAATTTGTTTTATTCAATATCTTTATGGGGTAAAAG
Trichophorum_rigidum_subsp_rigidum_STA2078           GGATATTTGCGTATTCATTTTCAAGGTTACAGTAGTACTAAAACAAATTTGTTTTATTCAATATCTTTATGGGGTAAAAG
Sumatroscirpus_rupestris_STA2769                     GGATATTTGCGTATTCATTTTCAAGGTTACAGTACTACTAAAACAAATTTGTTTTATTCAATATCTCTATGGGGTAAAAG
Carex_siderosticta_STA733                            GGATATTTGCGTATTCATTTTCAAGGTTACAGTAGTACTAAAACAAATTTGTTTTATTCAATATCTCTATGGGGTAAAAG
Carex_blanda_STA183                                  GGATATTTGCGTATTCATTTTCAAGGTTACAGTAGTACTAAAACAAATTTGTTTTATTCAGTATCTCTATGGGGTAAAAG
Carex_polystachya_STA210                             GGATATTTGCGTATTCATTTTCAAGGTTACAGTAGTACTAAAACAAATTTGTTTTATTCAATATCTCTATGGGGTAAAAG
Carex_pulicaris_STA105                               GGATATTTGCGTATTCATTTTCAAGGTTACAGTAGTACTAAAACAAATTTGTTTTATTCAATATCTCTATGGGGTAAAAG
Schoenoxiphium_lanceum_STA710                        GGATATTTACGTATTCATTTTCAAGGTTACAGTAGTACTAAAACAAATTTGTTTTATTCAATATCTCTATGGGGTAAAAG
Carex_acicularis_STA84                               GGATATTTGCGTATTCATTTTCAAGGTTACAGTAATACTAAAACAAATTTGTTTTATTCAATATCTCTATGGGGTAAAAG
Carex_aphylla_STA1279                                GGATATTTGCGTATTCATTTTCAAGGTTACAGTAGTACTAAAACAAATTTGTTTTATTCAATATCTCTATGGGGTAAAAG
Carex_gynocrates_STA817                              GGATATTTGCGTATTCATTTTCAAGGTTACAGTAGTACTAAAACAAATTTGTTTTATTCAATATCTCTATGGGGTAAAAG
Carex_stipata_STA1808                                GGATATTTGCGTATTCATTTTCAAGGTTACAGTAGTACTAAAACAAATTTGTTTTATTCAATATCTCTATGGGGTAAAAG
Kobresia_simpliciuscula_STA1801                      GGATATTTGCGTATTCATTTTCAAGGTTACAGTAGTACTAAAACAAATTTATTTTATTCAATATCTCTATGGGGTAAAAG
Carex_rupestris_STA1581                              GGATATTTGCGTATTCATTTTCAAGGTTACAGTAGTACTAAAACAAATTTGTTTTATTCAATATCTCTATGGGGTAAAAG
Uncinia_ecuadorensis_STA148                          GGATATTTGCGTATTCATTTTCAAGGTTACAGTAGTACTAAAACAAATTTGTTTTATTCAATATCTCTATGGGGTAAAAG

Erioscirpus_comosus_STA2092                          CATATGTAACAAATCAAATACCAATAGAAATTTGCCTTT------ATCAATAATAAATAAAAAAGTCTCCTTTTTTTCAA
Isolepis_aucklandica_STA1906                         CACATGTAACAAATCAAATACCAATAGAAGTTTATCTTT------ATCAAAAAAAAATAAAAAAATCTTCTTTTTTTCAA
Eleocharis_acicularis_d484                           CACACCCAAAAGATCAAATACCAATAGAAATTTGTCCTT------ATCAACAATAAATCAAAAAGTCTCTTTTTTTTCAA
Bulbostylis_atrosanguinea_STA321                     CATATTGAGGAGATCAAATACCAATAGAAATTTGCCTTT------ATCAA---AAAAAAAAAAAGTATCCTTTTTTTTTA
Abildgaardia_ovata_STA328                            CATATCCAGCAGATCAAATATCAATAGAAATTTACCTTT------ATCAATAAAAAAAAAAAAAGTATCCTTTTTCTCAA
Dulichium_arundinaceum_STA154                        TATATCCAAGAGATCAAACACCAATAGAAATTTGCCTTT------ATCAACAATGAATAAAAAAGTCTCCTTTTTTTCAA
Blysmus_compressus_STA1902                           TATATCCAAGAGATCAAACACCAATAGAAATTTGCCTTT------ATCAACAATGAATAAAAAAGTGTCCTTTTTTTCAA
Blysmopsis_rufa_STA1913                              TACATCCAAGAGATCAAACATTAATAGAAATTTGCCTTT------ATCAACAATGAATAAAAAAGTTTCCTTTTTTTCAA
Khaosokia_caricoides_STA387                          TATATCCAAGAGATCAAACATCAATAAAAATTTGCCTTT------ATCAACAATGAATAAAAAAGTTTCTTTTTTTTCAA
Calliscirpus_brachythrix_STA2132                     TATGTCCAAGAGATCAAACACCAATAGAAATTTGCCTTT------ATCAACAATAAATAAAAAAGTCTCCTTTTTCTCAA
Calliscirpus_criniger_STA1898                        TATGTCCAAGAGATCAAACACCAATAGAAATTTGCCTTT------ATCAACAATAAATAAAAAAGTCTCCTTTTTTTCAA
Amphiscirpus_nevadensis_STA2141                      TATGTCCAAGAGATCAAACACCAATAGAAATTTGTCTTT------ATTAACAATGAATAAAAAAGTTTCCTTTTTTTCAA
Zameioscirpus_atacamensis_STA2105_2143               TATGTCCAAGAGATCAAACACCAATAGAAATTTGCCTTT------ATCAACAATGAATAAAAAAGTTTCCTTTTTTTCAA
Phylloscirpus_deserticola_STA2101                    TATATCCAAAAGATCAAACACCAATATAAATTTGCCTTT------ATCAACAATGAATAAAAAAGTTTCCTTTTTTTCAA
Rhodoscirpus_asper_Argentina_STA2173                 TATATCCAAAAGATCAAACACCAATAGAAATTTGCCTTT------ATCAACAATGAATAAAAAAGTTTCCTTTTTTTCAA
Scirpus_divaricatus_dS014                            TATGTCCAAGAGATCAAACACCAATAGGAATTTGTCTTT------ATCAACAATGAATAAAAAAGTTTCCTTTTTTTCAA
Scirpus_pendulus_STA1978                             TATGTCTAAGAGATCAAACACCAATAGAAATTTGTCTTT------ATCAACAATGAATAAAAAAGTTTCATTTTTTTCAA
Scirpus_cyperinus_STA1773                            TATGTCCAAGAGATCAAACACCAATAGAAATTTGTCTTT------ATCAACAATGAATAAAAAAGTTTCCTTTTTTTCAA
Scirpus_longii_dS052                                 TATGTCCAAGAGATCAAACACCAATAGAAATTTGTCTTT------ATCAACAATGAATAAAAAAGTTTCCTTTTTTTCAA
Scirpus_wichurae_dS003                               TATGTCCAAGAGATCAAACACCAATAGAAATTTGTCTTT------ATCAACAATGAATAAAAAAGTTTCCTTTTTTTCAA
Scirpus_karuisawensis_dS004                          TATGTCCAAGAGATCAAACACCAATAGAAATTTGTCTTT------ATCAACAATGAATAAAAAAGTTTCCTTTTTTTCAA
Scirpus_polystachyus_STA349                          TATGTCCAAGAGATCAAACACCAATAGAAATTTGTCTTT------ATCAACAATGAATAAAAAAGTTTCCTTTTTTTCAA
Scirpus_polyphyllus_dS050                            TATGTCCAAGAGATCAAACACCAATAGAAATTTGTCTTT------ATCAACAATGAATAAAAAAGTTTCCTTTTTTTCAA
Scirpus_hattorianus_STA1984                          TATGTCCAAGAGATCAAACACCAATAGAAATTTGTCTTT------ATCAACAATGAATAAAAAAGTTTCCTTTTTTTCAA
Scirpus_pallidus_STA1983                             TATGTCCAAGAGATCAAACACCAATAGAAATTTGTCTTT------ATCAACAATGAATAAAAAAGTTTCCTTTTTTTCAA
Scirpus_radicans_STA1915                             TATGTCCAAGAGATCAAACACCAATAGAAATTTGTCTTT------ATCAACAATGAATAAAAAAGTTTCCTTTTTTTCAA
Scirpus_maximowiczii_STA1920                         TATGTCCAAGAGATCAAACACCAATATAAATTTGTCTTT------ATCAACAATGAATAAAAAAGTTTCCTTTTTTTCAA
Scirpus_microcarpus_STA1976                          TATGTCCAAGAGATCAAACACCAATAGAAATTTGTCTTT------ATCAACAATGAATAAAAAAGTTTCCTTTTTTTCAA
Scirpus_sylvaticus_dS005                             TATGTCCAAGAGATCAAACACCAATAGAAATTTGTCTTT------ATCAACAATGAATAAAAAAGTTTCCTTTTTTTCAA
Eriophorum_virginicum_STA1807                        TATGTCCAAGAGATCAAACACCAATAGAAATTTGTCTTT------ATCAACAATGAATAAAAAAGTTTCCTTTTTTTCAA
Eriophorum_gracile_STA393                            TATGTCCAAGAGATCAAGCACCAATAGAAATTTGTCTTT------ATCAACAATGAATAAAAAAGTTTCCTTTTTTTCAA
Eriophorum_tenellum_STA1928                          TATGTCCAAGAGATCAAGCACCAATAGAAATTTGTCTTT------ATCAACAATGAATAAAAAAGTTTCCTTTTTTTCAA
Eriophorum_latifolium_STA2051                        TATGTCCAAGAGATCAAACACCAATAGAAATTTGTCTTT------ATCAACAATGAATAAAAAAGTTTCCTTTTTTTCAA
Eriophorum_russeolum_subsp_russeolum_STA1793         TATGTCCAAGAGATCAAACACTAATAGAAATTTGTCTTT------ATCAACAATGAATAAAAAAGTTTCCTTTTTTTCAA
Eriophorum_scheuchzeri_subsp_scheuchzeri_STA1798     TATGTCCAAGAGATCAAACACTAATAGAAATTTGTCTTT------ATCAACAATGAATAAAAAAGTTTCCTTTTTTTCAA
Eriophorum_viridicarinatum_STA1780                   TATGTCCAAGAGATCAAACACCAATAGAAATTTGTCTTT------ATCAACAATTAATAAAAAAGTTTCCTTTTTTTCAA
Eriophorum_angustifolium_subsp_angustifolium_STA1777 TATGTCCAAGAGATCAAACACCAATAGAAATTTGTCTTT------ATCAACAATGAATCAAAAAGTTTCCTTTTTTTCAA
Eriophorum_callitrix_STA1786                         TATGTCCAAGAGATCAAACACCAATAGAAATTTGTCTTT------ATCAACAATGAATAAAAAAATTTCCTTTTTTTCAA
Eriophorum_vaginatum_subsp_vaginatum_STA112          TATGTCCAAGAGATCAAACACCAATAGAAATTTGTCTTT------ATCAACAATGAATAAAAAAGTTTCCTTTTTTTCAA
Trichophorum_alpinum_STA1815                         TGTGTCTAAGAGATTAAACACCAATAGAAATTTGCCTTT------ATCAACAATGAATAAAAAAGTTTCCTTTTTTTCAA
Trichophorum_alpinum_STA2047                         TGTGTCTAAGAGATTAAACACCAATAGAAATTTGCCTTT------ATCAACAATGAATAAAAAAGTTTCCTTTTTTTCAA
Trichophorum_mattfeldianum_STA2102                   TATGTCTAAGAGATTAAACACCAATAGAAATTCGCCTTT------ATCAACAATGAATAAAAAAGTTTCCTTTTTTTCAA
Trichophorum_subcapitatum_STA2070                    TATGTCTAAGAGATTAAACACCAATAGAAATTCGCCTTT------ATCAACAATGAATAAAAAAGTTTCCTTTTTTTCAA
Eriophorum_scabriculme_STA2451                       TATGTCTAAGAGATTAAACACCAATAGAAATTTGCCTTT------ATCAACAATGAATAAAAAAGTTTCCTTTTTTTCAA
Eriophorum_scabriculme_STA2400                       TATGTCTAAGAGATTAAACACCAATAGAAATTTGCCTTT------ATCAACAATGAATAAAAAAGTTTCCTTTTTTTCAA
Eriophorum_scabriculme_STA2401                       TATGTCTAAGAGATTAAACACCAATAGAAATTTGCCTTT------ATCAACAATGAATAAAAAAGTTTCCTTTTTTTCAA
Eriophorum_scabriculme_STA2408                       --------------------------------------------------------------------------------
Cypringlea_analecta_STA2052                          TATGTCTAAGAGATCAAACACCAATAGAAATTTTCCTTT------ATCAACAGTGAATAAAAAAGTTTCCTTTTTTTCCA
Cypringlea_evadens_STA2053                           TATGTCTAAGAGATCAAACACCAATAGAAATTTGCCTTT------ATCAACAGTGAATAAAAAAGTTTCCTTTTTTTCCA
Trichophorum_clintonii_STA1822                       TATGTCTAAGAGATCAAACACCAATAGAAATTTGTCTTT------ATCAACAATGAATAAAAAAGTTTCCTTTTTTTCCA
Trichophorum_cespitosum_STA1819                      TATGTCTAAGAGATCAAACACCAATAGAAATTTTTCTTT------ATCAACAATGAATAAAAAAGTTTCCTTTTTTTCCA
Trichophorum_cespitosum_subsp_cespitosum_STA1817     TATGTCTAAGAGATCAAACACCAATAGAAATTTTTCTTT------ATCAACAATGAATAAAAAAGTTTCCTTTTTTTCCA
Trichophorum_uniflorum_STA1917                       TATGTCTAAGAGATCAAACACCAATAGAAATTTGCCTTT------ATCAACAATGAATCAAAAAGTTTCCTTTTTTTCCA
Trichophorum_uniflorum_STA1918                       TATGTCTAAGAGATCAAACACCAATAGAAATTTGCCTTT------ATCAACAATGAATCAAAAAGTTTCCTTTTTTTCCA
Trichophorum_pumilum_STA1820                         TATGTCTAAGAGATCAAACACTAATAGAAATTTGTCTTTATCAACATCAACAATGAATAAAAAAGTTTCCTTTTTTTCCA
Trichophorum_pumilum_STA1922                         TATGTCTAAGAGATCAAACACTAATAGAAATTTGCCTTT------ATCAACAATGAATAAAAAAGTTTCCTTTTTTTCCA
Oreobolopsis_tepalifera_STA2038                      TATGTTTAAGAGATCAAATACCAATAGAAATTTGCCTTT------ATCAACAATGAATAAAAAAGTTTCCTTTTTTTCCA
Trichophorum_rigidum_subsp_rigidum_STA2043           TATGTTTAAGAGATCAAATACCAATAGAAATTTGCCTTT------ATCAATAATGAATAAAAAAGTTTCCTTTTTTTCCA
Trichophorum_rigidum_subsp_rigidum_STA2078           TATGTTTAAGAGATCAAATACCAATAGAAATTTTCCTTT------ATCAACAATGAATAAAAAAGTTTCCTTTTTTTCCA
Sumatroscirpus_rupestris_STA2769                     TATATCCAAAAGATCAAACACCAATAGGAATTTGCCTTT------ATCAACAATGAATAAAAAAGCTTCCTTTTTCTCAA
Carex_siderosticta_STA733                            TATGTCCAAAAGATCAAACACCAATAGAAATTTGCCTTT------ATCAACAATACATAAAAAAGTTTCCTTTTTTTCAA
Carex_blanda_STA183                                  TATGTCCAAAAGATCAAACACCGATAGAAATTTACCTTT------ATCAATAATACCTAAAAAAGTTTCCTTTTTTTTTC
Carex_polystachya_STA210                             TATGTCCAAAAGATCAAACACCGATAGAAATTTGGCTTT------ATCAATAATACCTAAAAAAGTCTCCTTTTTTTTTC
Carex_pulicaris_STA105                               TATGTCCAAAAGATCAAACACCGATAGAAATTTGCCTTT------ATTAACAATACATAAAAAAGTTTCCTTTTTTTTTA
Schoenoxiphium_lanceum_STA710                        TATGTTCAAAAGATCAAACACTGATAGAAATTTGCCTTT------ATCGACAATACATAAAAAAGTTTCCTTTTTTTTTA
Carex_acicularis_STA84                               TATGTCCAAAAGATCAAACACCGGTAGAAATTTGCCTTT------ATCAACAATACATAAAAAAGTTTCCTTTTTTTTTA
Carex_aphylla_STA1279                                TATGTCCAAAAGATCAAACATCGGTAGAAATTTGCCTTT------ATCAACAATACATAAAAAAGTTTCCTTTTTTTTTA
Carex_gynocrates_STA817                              TATGTCCAAAAGATCAAACAGCGATAGAAATTTGCCTTT------ATTAACAATACATAAAAAAGTTTCCTTTTTTTTTA
Carex_stipata_STA1808                                TATGTCTAAAAG---------CGATAGAAATTTGCCTTT------ATTAACAATACATAAAAAAGTTTCCTTTTTTTTTA
Kobresia_simpliciuscula_STA1801                      TATGTCCAAAAGATCAAACACCGATAGAAATTTGCCTTT------ATCAACAATACAAAAAAAAGTTTCCTTTTTTTTTA
Carex_rupestris_STA1581                              TATGTCCAAAAGATCAAACACCGATAGAAATTTGCCTTT------ATCAACAATACATAAAAAAGTTTCCTTTTTTTTTA
Uncinia_ecuadorensis_STA148                          TATGTCCAAAAGATCAAACACCGATAGAAATTTGCCTTT------ATCAACAATACATAAAAAAGTTTCCTTTTTTTTTA

Erioscirpus_comosus_STA2092                          AAGAAAAA------------------AAGAATAGTCTAAGAAATAAGATATACTGCTTCAATATTTTTTTTGCAAATAAA
Isolepis_aucklandica_STA1906                         AAGAAAAA------------------AAGAATAGTCTAAGAAATAAGATATATTGTTTCAATATTTTTTTTGCAAATAAA
Eleocharis_acicularis_d484                           AAGAAAAA------------------AAGAATAATGTAAGAAATAGGATATACTGCTTTAATATTTTTAAAGCAAATAAA
Bulbostylis_atrosanguinea_STA321                     AAGAAAAA------------------AACAATAATGTAAAAAAAAGGATATACTCCTTTAATATTTTTCTTGCAAATAAA
Abildgaardia_ovata_STA328                            AAGAAAAA------------------AATGATAATGTAAGAAAAAGGATATACTGCTTAAATATTTTTTTTGCAAATAAA
Dulichium_arundinaceum_STA154                        AAGAAAAA------------------AAAAATAATGTAAGAGATAAGATATATTGCTTTAATGCTTTTTTAAAAAATAAA
Blysmus_compressus_STA1902                           AAGAAAAA------------------AAAAATAATGTAAGAAATAAAATATATTGCTTTAATACTTTTTTTAAAAAGAAA
Blysmopsis_rufa_STA1913                              AAGAAAAA------------------AAAAATAATGTAAGAAATAAGATATATTGCTTTAATACTTTTTTTAAAAATAAA
Khaosokia_caricoides_STA387                          AAGAAAAA------------------AAAAATAATGTAAGAAATAAGATATATTGCTTTAATACTTTTTTTACAAATAAA
Calliscirpus_brachythrix_STA2132                     AAGAAAAA------------------AAAAATAACGTAAGAAATAAGATATATTGCTTTAATACTTTTTTTACAAATAAA
Calliscirpus_criniger_STA1898                        AAGAAAAA------------------AAAAATAACGTAAGAAATAAGATATATTGCTTTAATACTTTTTTTACAAATAAA
Amphiscirpus_nevadensis_STA2141                      AAGAAAAG------------------AAAAATAATGTAAGAAATAAGATATATTGCTTTAATACTATTTTTACAAATAAA
Zameioscirpus_atacamensis_STA2105_2143               AAGAAAAA------------------AAAAATAGTGTAAGAAATAAAATATATTGCTTTAATACTTTTTTTACAAATAAA
Phylloscirpus_deserticola_STA2101                    AAGAAAAA------------------AAAAATAATGCAAGAAATAAGGTATATTACTTTAATACTTTGTTTATAAATAAA
Rhodoscirpus_asper_Argentina_STA2173                 AAGAAAAA------------------AAAAATAATGGAAGAAATAAGGTATATTGCTTTAATACTTTTTTTATAAATAAA
Scirpus_divaricatus_dS014                            AAGAAAAA------------------AAAAATAATGTAAGAAATAAGATATATTGCTTTAATACCTTTTTTACAAATAAA
Scirpus_pendulus_STA1978                             AAGAAAAA------------------AAAAATAATATAAAAAATAAGATATATTTCTTTAATACTTTTTTTACAAATAAA
Scirpus_cyperinus_STA1773                            AAGAAAAA------------------AAAAATAATGTAAGAAATAAGATATATTTCTTTAATACTTTTTTTACAAATAAA
Scirpus_longii_dS052                                 AAGAAAAA------------------AAAAATAATGTAAGAAATAAGATATATTTCTTTAATACTTTTTTTACAAATAAA
Scirpus_wichurae_dS003                               AAGAAAAA------------------AAAAATAATGTAAGAAATAAGATATATTTCTTTAATACTTTTTTTACAAATAAA
Scirpus_karuisawensis_dS004                          AAGAAAAA------------------AAAAATAATGTAAGAAATAAGATATATTTCTTTAATACTTTTTTTACAAATAAA
Scirpus_polystachyus_STA349                          AAGAAAAA------------------AAAAATAATGTAAGAAATAAGATATATTTCTTTAATACTTTTTTTACAAATAAA
Scirpus_polyphyllus_dS050                            AAGAAAAA------------------AAAAATAATGTAAGAAATAAGATATATTTCTTTAATACTTTTTTTACAAATAAA
Scirpus_hattorianus_STA1984                          AAGAAAAA------------------AAAAATAATGTAAGAAATAAGATATATTTCTTTAATACTTTTTTTACAAATAAA
Scirpus_pallidus_STA1983                             AAGAAAAA------------------AAAAATAATGTAAGAAATAAGATATATTTCTTTAATACTTTTTTTACAAATAAA
Scirpus_radicans_STA1915                             AAGAAAAA------------------AAGAATAATGCAAGAAATAAGATATATTTCTTTAATACTTTTTTTACAAATAAA
Scirpus_maximowiczii_STA1920                         AAGAAAAA------------------AAAAATAATGTAAGAAATAAGATATATTTCTTTAATACTTTTTTTACAAATAAA
Scirpus_microcarpus_STA1976                          AAGAAAAAAAAAATAATGTAAGAAATAAAAATAATGTAAGAAATAAGATATATTTCTTTAATACTTTTTTTACAAATAAA
Scirpus_sylvaticus_dS005                             AAGAAAAAAGAAATAATGTAAGAAATAAAAATAATGTAAGAAATAAGATATATTTCTTTAATACTTTTTTTACAAATAAA
Eriophorum_virginicum_STA1807                        AAGAAAAA------------------AAAAATAATGTAAGAAATAAGATATATTTCTTTAATACTTTTTTGACAAATAAA
Eriophorum_gracile_STA393                            AAGAAAAA------------------AAAAATAATGTAAGAAATAAGATATATTTCTTTAATACTTTTTTGACAAATAAA
Eriophorum_tenellum_STA1928                          AAGAAAAA------------------AAAAATAATGTAAGAAATAAGATATATTTCTTTAATACTTTTTTGACAAATAAA
Eriophorum_latifolium_STA2051                        AAGAAAAA------------------AAAAATAATGTAAGAAATAAGATATATTTCTTTAATACTTTTTTGATAAATAAA
Eriophorum_russeolum_subsp_russeolum_STA1793         AAGAAAAA------------------AAAAAGAATGTAAGAAATAAGATATATTTCTTTAATACTTTTTTGACAAATAAA
Eriophorum_scheuchzeri_subsp_scheuchzeri_STA1798     AAGAAAAA------------------AAAAAGAATCTAAGAAATAAGATATATTTCTTTAATACTTTTTTGACAAATAAA
Eriophorum_viridicarinatum_STA1780                   AAGAAAAA------------------AAAAATAATGTAAGAAATAAAATATATTTCTTTAATACTTTTTTGACAAAAAAA
Eriophorum_angustifolium_subsp_angustifolium_STA1777 AAGAAAAA------------------AAAAATAATGTAAGAAATAAAATATATTTCTTTAATACTTTTTTGACAAATAAA
Eriophorum_callitrix_STA1786                         AAGAAAAA------------------AAAAAAAATGTAAGAAATAAAATATATTTCTTTAATACTTTTTTGACAAATAAA
Eriophorum_vaginatum_subsp_vaginatum_STA112          AAGAAAAA------------------AAAAAGAATGTAAGAAATAAAATATATTTCTTTAATACTTTTTTGACAAATAAA
Trichophorum_alpinum_STA1815                         AAGAAAAA------------------AAAAATAATGTAATAAATAAGATATATTGCTTTAATACTTTTTTTACAAATAAA
Trichophorum_alpinum_STA2047                         AAGAAAAA------------------AAAAATAATGTAATAAATAAGATATATTGCTTTAATACTTTTTTTACAAATAAA
Trichophorum_mattfeldianum_STA2102                   AAGAAAAA------------------AAAAATAATGTAATAAATAAGATATATTGCTTTAATACTTTTTTTACAAATAAA
Trichophorum_subcapitatum_STA2070                    AAGAAAAA------------------AAAAATAATGTAATAAATAAGATATATTGCTTTAATACTTTTTTTACAAATAAA
Eriophorum_scabriculme_STA2451                       AAGAAAAA------------------AAAAATAATGTAATAAATAAGATATATTGCTTTAATACTTTTTTTACAAATCAA
Eriophorum_scabriculme_STA2400                       AAGAAAAA------------------AAAAATAATGTAATAAATAAGATATATTGCTTTAATACTTTTTTTACAAATCAA
Eriophorum_scabriculme_STA2401                       AAGAAAAA------------------AAAAATAATGTAATAAATAAGATATATTGCTTTAATACTTTTTTTACAAATCAA
Eriophorum_scabriculme_STA2408                       --------------------------------------------------------------------------------
Cypringlea_analecta_STA2052                          AAGAAAAA------------------AAAAATAATGTAATAAATAAGATATATTACTTTAATACTTTTTTTAAAAATAAA
Cypringlea_evadens_STA2053                           AAGAAAAA------------------AAAAATAATGTAATAAATAAGATATATTACTTTAATACTTTTTTTAAAAATAAA
Trichophorum_clintonii_STA1822                       AAGAAAAA------------------AAAAATAATGTAATAAATAAGATATATTGCTTTAATACTTTTTTTACAAATAAA
Trichophorum_cespitosum_STA1819                      AAGAAAAA------------------AAAAATAATGTAATAAATAAGATATATTGCTTTAATACTTTTTTTACAAATAAA
Trichophorum_cespitosum_subsp_cespitosum_STA1817     AAGAAAAA------------------AAAAATAATGTAATAAATAAGATATATTGCTTTAATACTTTTTTTACAAATAAA
Trichophorum_uniflorum_STA1917                       AAGAAAAA------------------AAAAATAATGTAATAAATAAGATATATTGCTTTAATACTTTTTTTACAAATAAA
Trichophorum_uniflorum_STA1918                       AAGAAAAA------------------AAAAATAATGTAATAAATAAGATATATTGCTTTAATACTTTTTTTACAAATAAA
Trichophorum_pumilum_STA1820                         AAGAAAAA------------------AAAAATAATGTAATAAATAAGATATATTGCTTTAATACTTTTATTACAAATAAA
Trichophorum_pumilum_STA1922                         AAGAAAAA------------------AAAAATAATGTAATAAATAAGATATATTGCTTTAATACTTTTTTTACAAATAAA
Oreobolopsis_tepalifera_STA2038                      AAGAAAAA------------------AAAAATAATGTAATAAATAAGATATATTGCTTTAATACTTTTTTTACAAATAAA
Trichophorum_rigidum_subsp_rigidum_STA2043           AAGAAAAA------------------AAAAATAATATAATAAATAAGATATATTGCTTTAATACTTTTTTTACAAATAAA
Trichophorum_rigidum_subsp_rigidum_STA2078           AAGAAAAA------------------AAAAATAATGTAATAAATAAGATATATTGCTTTAATACTTTTTTTACAAATAAA
Sumatroscirpus_rupestris_STA2769                     AAGAAAAA------------------AAAAAAAATGTAAAAAATAAGATATTTTGTTTTAATACTTTTTTTACAAATAAA
Carex_siderosticta_STA733                            AAGAAAAA------------------AAAAATAACGTAGTAAATAAGATACATTGCTTTAATACTTTTTTTACAAATAAA
Carex_blanda_STA183                                  TTGAAAAA------------------AAAAATAACGTAAAAAACAAGATATATTGCTTTAATACTTATCTTACAAATAAA
Carex_polystachya_STA210                             AAGAAAAA------------------AAAAATAACGTAAAAAACAAGATATATTGCTTTAATACTTTTTTTACAAATAAA
Carex_pulicaris_STA105                               AAGAAAAA------------------AAAAATAACGTAAAAAATAAGATATATTGCTTTAATACTTTTTTTACAAATAAA
Schoenoxiphium_lanceum_STA710                        AAGAAAAA------------------AAAAATAACGTAAAAAATAAGATATATTGCTTTAATACTTTTTTTACAAATAAA
Carex_acicularis_STA84                               AAGAAAAA------------------AAAAATAACGTAAAAAATAAGATATATTGCTTTAATACTTTTTTTACAAATAAA
Carex_aphylla_STA1279                                AAGAAAAA------------------AAAAATAACGTAAAAAATAAGATATATTGCTTTAATACTTTTTTCACAAATAAA
Carex_gynocrates_STA817                              AAGAAAAA------------------AAAAATAACGTAAAAAACAAGATATATTGCTTTAATAGTTTATTTACAAATAAA
Carex_stipata_STA1808                                AAGAAAAA------------------AAAAATAACGTAAAAAACAAGATATATTGCTTTAATACTTTATTTACAAATAAA
Kobresia_simpliciuscula_STA1801                      AAGAAAAA------------------AAAAATAACGTAAAAAATAAGATATATTGCTTTAATACTTTTTTTACAAATAAA
Carex_rupestris_STA1581                              AAGAAAAA------------------AAAAATAACGTAAAAAATAAGATATATTGCTTTAATACCTTTTTTACAAATAGA
Uncinia_ecuadorensis_STA148                          AAGAAAAA------------------AACAATAACGTAAAAAATAAGATATATTGCTTTAATACTTTTTTTACAAATAGA

Erioscirpus_comosus_STA2092                          TATACTTCTATATTTCCTCATGAATCAGACAATACTATGCTAATTCCTCTTCTCCTATTAATACTTTTTACTGTGTTCAT
Isolepis_aucklandica_STA1906                         TATACTTCTATATTTCCTCATGAATCAGACAATACTATGCTAGTTCCTCTTCTCCTATTAATACTTTTTACTGTATTCAT
Eleocharis_acicularis_d484                           TATACTTCTAAATATCCTCATGAATCAGATAATACTATGTTAATTCCTCTTCTCCTATTAATTTTTTTTACTGTCTTTAT
Bulbostylis_atrosanguinea_STA321                     TATACTTCTATATATCCTCATGAATCGGAAAATACTATGTTAATTCCTCTTCTTCTGTTACTACTTTTTACTGTGTTCAT
Abildgaardia_ovata_STA328                            TCTACTTCTACATATCCTCTTGAATCAGATAATACTATGTTAATTCCTCTTCTTCTATTAATACTTTTTACTGTGTTCAT
Dulichium_arundinaceum_STA154                        TATACTTCTATATATCCTCATGAATTAGACAATACTATGTTATTTCCTCTTCTCCTATTAGTATTTTTTACTGTGTTCAT
Blysmus_compressus_STA1902                           TATACTTCTATATATCCTCATGAATTAGACAATACTATGCTATTTCCTCTTCTCCTATTAGTATTTTTTACTGTGTTCAT
Blysmopsis_rufa_STA1913                              TATACTTCTATATATCCTCATGAATTAGACAATACTATGCTATTTCCTCTTCTCCTATTAGTATTTTTTACTGTGTTTAT
Khaosokia_caricoides_STA387                          TATACTTCTATATATCCTCATGAATTAGACAATACTATGCTATTTCCTCTTCTCCTATTAGTACTTTTTACTGTGTTTAT
Calliscirpus_brachythrix_STA2132                     TATACTTCTATATACCCTCATGAATTAGACAATACTATGTTATTTCCTCTTCTCCTATTAGTACTTTTTACTGTGTTCAT
Calliscirpus_criniger_STA1898                        TATACTTCTATATATCCTCATGAATTAGACAATACTATGTTATTTCCTCTTCTCCTATTAGTACTTTTTACTGTGTTCAT
Amphiscirpus_nevadensis_STA2141                      TATACTTCTATATATCCTCATGAATTAGACAATACTATGCTATTTTCTCTTCTCTTATTAGTACTTTTTACTGTGTTCAT
Zameioscirpus_atacamensis_STA2105_2143               TATACTTCTATATATCCTCATGAATTAGACAATACTATGCTATTTCCTCTTCTCCTATTAGTACTTTTTACTGTGTTCAT
Phylloscirpus_deserticola_STA2101                    TATAATTCTATATATCCTCATGAATTAGACAATACTATGCTATTTCCTCTTCTTCTATTAGCACTTTTTACTGTGTTCAT
Rhodoscirpus_asper_Argentina_STA2173                 TATAATTCTATATATCCTCATGAATTAGACAATACTATGCTATTTCCTCTTCTCCTATTAGTACTTTTTACTGTGTTCAT
Scirpus_divaricatus_dS014                            TATACTTCTATATATCCTCATGAATTAGACAATACTATGCTATTTCCTCTTCTCTTATTAGTACTTTTTACTGTGTTCAT
Scirpus_pendulus_STA1978                             TATACTTCTATATATCCTCATGAATTAGACAATACTATGCTATTTCCTCTTCTCCTATTAGTACTTTTTACTGTGTTTAT
Scirpus_cyperinus_STA1773                            TATACTTCTATATATCCTCATGAATTAGACAATACTATGCTATTTCCTCTTCTCCTATTAGTACTTTTTACTGTGTTCAT
Scirpus_longii_dS052                                 TATACTTCTATATATCCTCATGAATTAGACAATACTATGCTATTTCCTCTTCTCCTATTAGTACTTTTTACTGTGTTCAT
Scirpus_wichurae_dS003                               TATACTTCTATATATCCTCATGAATTAGACAATACTATGCTATTTCCTCTTCTCCTATTAGTACTTTTTACTGTGTTCAT
Scirpus_karuisawensis_dS004                          TATACTTCTATATATCCTCATGAATTAGACAATACTATGCTATTTCCTCTTCTCCTATTAGTACTTTTTACTGTGTTCAT
Scirpus_polystachyus_STA349                          TATACTTCTATATATCCTCATGAATTAGACAATACTATGCTATTTCCTCTTCTCCTATTAGTACTTTTTACTGTGTTCAT
Scirpus_polyphyllus_dS050                            TATACTTCTATATATCCTCATGAATTAGACAATACTATGCTATTTCCTCTTCTCCTATTAGTACTTTTTACTGTGTTCAT
Scirpus_hattorianus_STA1984                          TATACTTCTATATATCCTCATGAATTAGACAATACTATGCTATTTCCTCTTCTCTTATTAGTACTTTTTACTGTGTTCAT
Scirpus_pallidus_STA1983                             TATACTTCTATATATCCTCATGAATTAGACAATACTATGCTATTTCCTCTTCTCTTATTAGTACTTTTTACTGTGTTCAT
Scirpus_radicans_STA1915                             TATACTTCTATATATCCTCATGAATTAGACAATACTATGCTATTTCCTCTTCTCCTATTAGTACTTTTTACTGTGTTCAT
Scirpus_maximowiczii_STA1920                         TATACTTCTATATATCCTCATGAATTAGACAATACTATGCTATTTCCTCTTCTACTATTAGTACTTTTTACTGTGTTCAT
Scirpus_microcarpus_STA1976                          TATACTTCTATATATCCTCATGAATTAGACAATACTATGCTATTTCCTCTTCTCCTATTAGTACTTTTTACTGTGTTCAT
Scirpus_sylvaticus_dS005                             TATACTTCTATATATCCTCATGAATTAGACAATACTATGCTATTTCCTCTTCTCCTATTAGTACTTTTTACTGTGTTCAT
Eriophorum_virginicum_STA1807                        TATACTTCTATATATCCTCATGAATTAGACAATACTATGCTATTTCCTCTTCTCCTATTAGTACTTTTTACTGTGTTCAT
Eriophorum_gracile_STA393                            TATACTTCTATATATCCTCATGAATTAGACAATACTATGCTATTTCCTCTTCTCCTATTAGTACTTTTTACTGTGTTCAT
Eriophorum_tenellum_STA1928                          TATACTTCTATATATCCTCATGAATTAGACAATACTATGCTATTTCCTCTTCTCCTATTAGTACTTTTTACTGTGTTCAT
Eriophorum_latifolium_STA2051                        TATACTTCTATATATCCTCATGAATTAGACAATACTATGCTATTTCCTCTTCTCCTATTAGTACTTTTTACTGTGTTCAT
Eriophorum_russeolum_subsp_russeolum_STA1793         TATACTTCTATATATCCTCATGAATTAGACAATACTATGCTATTTCCTCTTCTCCTATTAGTACTTTTTACTGTGTTCAT
Eriophorum_scheuchzeri_subsp_scheuchzeri_STA1798     TATACTTCTATATATCCTCATGAATTAGACAATACTATGCTATTTCCTCTTCTCCTATTAGTACTTTTTACTGTGTTCAT
Eriophorum_viridicarinatum_STA1780                   TATACTTCTATATATCCTCATGAATTAGACAATACTATGCTATTTCCTCTTCTCCTATTAGTACTTTTTACTGTGTTCAT
Eriophorum_angustifolium_subsp_angustifolium_STA1777 TATACTTCTATATATCCTCATGAATTAGACAATACTATGCTATTTCCTCTTCTCCTATTAGTACTTTTTACTGTGTTCAT
Eriophorum_callitrix_STA1786                         TATACTTCTATATATCCTCATGAATTAAACAATACTATGCTATTTCCTCTTCTCCTATTAGTACTTTTTACTGTGTTCAT
Eriophorum_vaginatum_subsp_vaginatum_STA112          TATACTTCTATATATCCTCATGAATTAGACAATACTATGCTATTTCCTCTTCTCCTATTAGTACTTTTTACTGTGTTCAT
Trichophorum_alpinum_STA1815                         TATACTTCTATATATCCTCATGAATTAGACAATACTATGCTATTTCCTCTTCTCCTATTAGTACTTTTTACTGTGTTTAT
Trichophorum_alpinum_STA2047                         TATACTTCTATATATCCTCATGAATTAGACAATACTATGCTATTTCCTCTTCTCCTATTAGTACTTTTTACTGTGTTTAT
Trichophorum_mattfeldianum_STA2102                   TATACTTCTATATATCCTCATGAATTAGACAATACTATGCTATTTCCTCTTCTCCTATTAGTACTTTTTACTGTGTTCAT
Trichophorum_subcapitatum_STA2070                    TATACTTCTATATATCCTCATGAATTAGACAATACTATGCTATTTCCTCTTCTCCTATTAGTACTTTTTACTGTGTTCAT
Eriophorum_scabriculme_STA2451                       TATACTTCTATATATCCTCATGAATTAGACAATACTATGCTATTTCCTCTTCTCCTATTAGTACTTTTTACTGTGTTCAT
Eriophorum_scabriculme_STA2400                       TATACTTCTATATATCCTCATGAATTAGACAATACTATGCTATTTCCTCTTCTCCTATTAGTACTTTTTACTGTGTTCAT
Eriophorum_scabriculme_STA2401                       TATACTTCTATATATCCTCATGAATTAGACAATACTATGCTATTTCCTCTTCTCCTATTAGTACTTTTTACTGTGTTCAT
Eriophorum_scabriculme_STA2408                       --------------------------------------------------------------------------------
Cypringlea_analecta_STA2052                          TATACTTCTATATATCCTCGTGAATTAGACAATACTATGCTATTTCCTCTTCTCCTATTAGTACTTTTTACTGTGTTCAT
Cypringlea_evadens_STA2053                           TATACTTCTATATATCCTCATGAATTAGACAATACTATGCTATTTCCTCTTCTCCTATTAGTACTTTTTACTGTGTTCAT
Trichophorum_clintonii_STA1822                       TATACTTCTATATATCCTCATGAATTAGACAATACTATGCTATTTCCTCTTCTCCTATTAGTACTTTTTACTGTGTTCAT
Trichophorum_cespitosum_STA1819                      TATACTTCTATATATCCTCATGAATTAGACAATACTATGCTATTTCCTCTTCTCCTATTAGTACTTTTTACTGTGTTCAT
Trichophorum_cespitosum_subsp_cespitosum_STA1817     TATACTTCTATATATCCTCATGAATTAGACAATACTATGCTATTTCCTCTTCTCCTATTAGTACTTTTTACTGTGTTCAT
Trichophorum_uniflorum_STA1917                       TATACTTCTATATATCCTCATGAATTAGACAATACTATGCTATTTCCTCTTCTCCTATTAGTACTTTTTACTGTGTTCAT
Trichophorum_uniflorum_STA1918                       TATACTTCTATATATCCTCATGAATTAGACAATACTATGCTATTTCCTCTTCTCCTATTAGTACTTTTTACTGTGTTCAT
Trichophorum_pumilum_STA1820                         TATACTTCTATATATCCTCATGAATTAGACAATACTATGCTATTTCCTCTTCTCCTATTAGTACTTTTTACTGTGTTCAT
Trichophorum_pumilum_STA1922                         TATACTTCTATATATCCTCATGAATTAGACAATACTATGCTATTTCCTCTTCTCCTATTAGTACTTTTTACTGTGTTCAT
Oreobolopsis_tepalifera_STA2038                      TATACTTCTATATATCCTCATGAATTAGACAATACTATGCTATTTCCTCTTCTCCTATTAGTACTTTTTACTGTGTTCAT
Trichophorum_rigidum_subsp_rigidum_STA2043           TATACTTCTATATATCCTCATGAATTAGACAATACTATGCTATTTCCGCTTCTCCTATTAGTACTTTTTACTGTGTTCAT
Trichophorum_rigidum_subsp_rigidum_STA2078           TATACTTCTATATATCCTCATGAATTAGACAATACTATGCTATTTCCTCTTCTCCTATTAGTACTTTTTACTGTGTTCAT
Sumatroscirpus_rupestris_STA2769                     TATACTTCTATATATCCTCATGAATTAGACAATACTATGCTGTTTCCTATTCTCCTATTAGTACTTTTTACTATGTTTAT
Carex_siderosticta_STA733                            TATACTTCTATATATCCTCATGAATTAGACAATACTATGCTCTTTCCTCTTCTCCTATTAGTACTTTTTACTATGTTCAT
Carex_blanda_STA183                                  TATACTTCTATATATCCTCATGAATTAGACAATACTATGCTCTTTCCTCTTCTCCTATTAGTACTTTTTACTATGTTCAT
Carex_polystachya_STA210                             TATACTTCTATATATCCTCATGAATTAGACAATACTATGCTTTTTCCTCTTCTCCTATTAGTACTTTTTACTATGTTCAT
Carex_pulicaris_STA105                               TATACTTCTATATATCCTCATGAATTAGACAATACTATGCTCTTTCCTCTTCTTCTATTAGTACTTTTTACTATGTTCAT
Schoenoxiphium_lanceum_STA710                        TATACTTCTATATATCCTCATGAATTAGACAATACTATGCTCTTTCCTCTTCTTCTATTAGTACTTTTTACTATGTTCAT
Carex_acicularis_STA84                               TATACTTCTATATATCCTCATGAATTAGACAATACTATGCTCTTTCCTCTTCTTCTATTAGTACTTTTTACTATGTTCAT
Carex_aphylla_STA1279                                TATACTTCTATATATCCTCATGAATTAGACAATACTATGCTCTTTCCTGTTCTTATATTAGTACTTTTTACTATGTTCAT
Carex_gynocrates_STA817                              TATACTTCTATATATCCTCATGAATTAGATAATACTATGCTCTTTCCTCTTCTCCTATTAGTACTTTTTACTATGTTCAT
Carex_stipata_STA1808                                TATACTTCTATATATCCTCATGAATTAGATAATACTATGCTCTTTCCTCTTCTCCTATTAGTACTTTTTACTATGTTCAT
Kobresia_simpliciuscula_STA1801                      TATACTTCTATATATCCTCATGAATTAGACAATACTATGCTCTTTCCTCTTCTCCTATTAGTACTTTTTACTATGTTCAT
Carex_rupestris_STA1581                              TATACTTCTATATATCCTCATGAATTAGACAATACTATGCTCTTTCCTCTTCTCCTATTAGTACTTTTTACTATGTTCAT
Uncinia_ecuadorensis_STA148                          TATACTTCTATATATCCTCATGAATTAGACAATACTATGCTCTTTCCTCTTCTCCTATTAGTACTTTTTACTATGTTCAT

Erioscirpus_comosus_STA2092                          TGGTTCAATAGGAATTCACTTTGATGGAAGAGGACTAGATCTTGATTTATTATCAAGATGGTTAACTTTATCAAAAAATT
Isolepis_aucklandica_STA1906                         TGGTTCAATAGGAATTCACTTTGATGGAAGAGGACTAGATCTTGATTTATTATCAAGATGGTTAACTTTATCAAAAAATT
Eleocharis_acicularis_d484                           TGGTTCAATAGGAATTCGCTTTGATGGAACAGGACTAGATCTTGATTTATTATCAAGATGGTTAACTTTATCAAAAAATC
Bulbostylis_atrosanguinea_STA321                     AGGTTCCATAGGAATTCGTTTTGATGAAAGAGGATTAGATCTTGATTTATTATCAAGATGGTTAACTTTATCAAAAAATT
Abildgaardia_ovata_STA328                            TGGTTCTATAGGAATTCGCTTTGATGAAAAAGGACTAGATCTTGATTTATTATCAAGATGGTTAACTTTATCAAAAAATT
Dulichium_arundinaceum_STA154                        TGGTTCAATAGGAATTTGCTTTGATACAAGAGGAATAAATCAAGATTTATTATCAAAATGGTTAACTTTATCAAAAAACC
Blysmus_compressus_STA1902                           TGGTTCAATAGGAATTTGCTTTGATGCAAGAGGAATAAATCTTGATTTATTATCAAAATGGTTAACTTTATCAAAAAATC
Blysmopsis_rufa_STA1913                              TGGTTCAATAGGAATTTGCTTTGATGCAAGAGGAATAAATCTTGATTTATTATCAAAATGGTTAACTTTATCAAAAAATT
Khaosokia_caricoides_STA387                          TGGTTCAATAGGAATTTGCTTTGACGCAAGAGGAATAGATCTTGATTTATTATCGAAATGGTTAACTTTATCAAAAAACC
Calliscirpus_brachythrix_STA2132                     TGGTTCCATAGGAATTTGCTTTGATCCAAGAGGAATAGATCTTGATTTATTATCGAAATGGTTAACTTTATCAAAGAACC
Calliscirpus_criniger_STA1898                        TGGTTCCATAGGAATTTGCTTTGATCCAAGAGGAATAAATCTTGATTTATTATCGAAATGGTTAACTTTATCAAAAAACC
Amphiscirpus_nevadensis_STA2141                      TGGTTCAATAGGAATTTGCTTTGATCCAAGAGGAATAGATCTTGATTTATTATCGAAATGGTTAACTTTATCAAAAAACC
Zameioscirpus_atacamensis_STA2105_2143               TGGTTCAATAGGAATTTGCTTTGATCCAAGAGGAATAGATCTTGATTTATTATCAAAATGGTTAACTTTATCAAAAAATC
Phylloscirpus_deserticola_STA2101                    TGGTTCAATAGGAATTTGCTTTGATCCAAGAGGAATAGATCTTGATTTATTATCGAAATGGTTAACTTTATCAAAAAACC
Rhodoscirpus_asper_Argentina_STA2173                 TGGTTCAATAGGAATTTGCTTTGATCCAAGAGGAATAGATCTTGATTTATTATCGAAATGGTTAACTTTATCAAAAAACC
Scirpus_divaricatus_dS014                            TGGTTCAATAGGAATTTCTTTTGATCCAAGAGGAATAGATCTTGATTTATTATCGAAATGGTTAACTTTATCAAAAGACC
Scirpus_pendulus_STA1978                             TGGTTCAATAGGAATTTGCTTTGATCCAACAGGAATGGATCTTGATTTATTATCGAAATGGTTAACTTTATCAAAAAACC
Scirpus_cyperinus_STA1773                            TGGTTCAATAGGAATTTGCTTTGATCCAAGAGGAATGGATCTTGATTTATTATCGAAATGGTTAACTTTATCAAAAAACC
Scirpus_longii_dS052                                 TGGTTCAATAGGAATTTGCTTTGATCCAAGAGGAATGGATCTTGATTTATTATCGAAATGGTTAACTTTATCAAAAAACC
Scirpus_wichurae_dS003                               TGGTTCAATAGGAATTTGCTTTGATCCAAGAGGAATGGATCTTGATTTATTATCGAAATGGTTAACTTTATCAAAAAACC
Scirpus_karuisawensis_dS004                          TGGTTCAATAGGAATTTGCTTTGATCCAAGAGGAATGGATCTTGATTTATTATCGAAATGGTTAACTTTATCAAAAAACC
Scirpus_polystachyus_STA349                          TGGTTCAATAGGAATTTGCTTTGATCCAAGAGGAATGGATCTTGATTTATTATCGAAATGGTTAACTTTATCAAAAAACC
Scirpus_polyphyllus_dS050                            TGGTTCAATAGGAATTTGCTTTGATCCAAGAGGAATGGATCTTGATTTATTATCGAAATGGTTAACTTTATCAAAAAACC
Scirpus_hattorianus_STA1984                          TGGTTCAATAGGAATTTGCTTTGATCCAAGAGGAATGGATCTTGATTTATTATCTAAATGGTTAACTTTATCAAAAAACC
Scirpus_pallidus_STA1983                             TGGTTCAATAGGAATTTGCTTTGATCCAAGAGGAATGGATCTTGATTTATTATCTAAATGGTTAACTTTATCAAAAAACC
Scirpus_radicans_STA1915                             TGGTTCAATAGGAATTTGCTTTGATCCAAGAGGAATAGATCTTGATTTATTATCGAAATGGTTAACTTTATCAAAAAACC
Scirpus_maximowiczii_STA1920                         TGGTTCAATAGGAATTTGCTTTGATCCAAGAGGAATGGATCTTGATTTATTATCGAAATGGTTCACTTTATCAAAAAACC
Scirpus_microcarpus_STA1976                          TGGTTCAATAGGAATTTGCTTTGATCCGAGAGGAATGGATCTTGATTTATTATCGAAATGGTTAACTTTATCAAAAAACC
Scirpus_sylvaticus_dS005                             TGGTTCAATAGGAATTTGCTTTGATCCGAGAGGAATGGATCTTGATTTATTATCGAAATGGTTAACTTTATCAAAAAACC
Eriophorum_virginicum_STA1807                        TGGTTCAATAGGAATTTGTTTTGATCCAAGAGGAATGGATCTTGATTTATTATCGAAATGGTTAACTTTATCAAAAAACC
Eriophorum_gracile_STA393                            TGGTTCAATAGGAATTTGCTTTGATCCAAGAGGAATGGATCTTGATTTATTATCGAAATGGTTAACTTTATCAAAAAACC
Eriophorum_tenellum_STA1928                          TGGTTCAATAGGAATTTGCTTTGATCCAAGAGGAATGGATCTTGATTTATTATCGAAATGGTTAACTTTATCAAAAAACC
Eriophorum_latifolium_STA2051                        TGGTTCAATAGGAATTTGCTTTGATCCAAGAGGAATGGATCTTGATTTATTATCGAAATGGTTAACTTTATCAAAAAACC
Eriophorum_russeolum_subsp_russeolum_STA1793         TGGTTCAATAGGAATTTGCTTTGATCTAAGAGGAATGGATCTTGATTTATTATCGAAATGGTTAACTTTATCAAAAAATC
Eriophorum_scheuchzeri_subsp_scheuchzeri_STA1798     TGGTTCAATAGGAATTTGCTTTGATCTAAGAGGAATGGATCTTGATTTATTATCGAAATGGTTAACTTTATCAAAAAATC
Eriophorum_viridicarinatum_STA1780                   TGGTTCAATAGGAATTTGCTTTGATCCAAGAGGAATGGATCTTGATTTATTATCGAAATGGTTAACTTTATCAAAAAACC
Eriophorum_angustifolium_subsp_angustifolium_STA1777 TGGTTCAATAGGAATTTGCTTTGATCCAAGAGGAAGGGATCTTGATTTATTATCGAAATGGTTAACTTTATCAAAAAACC
Eriophorum_callitrix_STA1786                         TGGTTCAATAGGAATTTGCTTTGATCCAAGAGGAAGGGATCTTGATTTATTATCGAAATGGTTAACTTTATCAAAAAACC
Eriophorum_vaginatum_subsp_vaginatum_STA112          TGGTTCAATAGGAATTTGCTTTGATCCAAGAGGAATGGATCTTGATTTATTATCGAAATGGTTAACTTTATCAAAAAAAC
Trichophorum_alpinum_STA1815                         TGGTTCAATAGGAATTTGCTTTGATCCAAGAGGAATAGATCTTGATTTATTATCAAAATGGTTAACTTTATCAAAAAACC
Trichophorum_alpinum_STA2047                         TGGTTCAATAGGAATTTGCTTTGATCCAAGAGGAATAGATCTTGATTTATTATCAAAATGGTTAACTTTATCAAAAAACC
Trichophorum_mattfeldianum_STA2102                   TGGTTCAATAGGAACTTGCTTTGATCCAAGAGGAATAGATCTTGATTTATTATCGAAATGGTTAACTTTATCAAAAAACC
Trichophorum_subcapitatum_STA2070                    TGGTTCAATAGGAACTTGCTTTGATCCAAGAGGAATAGATCTTGATTTATTATCGAAATGGTTAACTTTATCAAAAAACC
Eriophorum_scabriculme_STA2451                       TGGTTCAATAGGAATTTGCTTTGATCCAAGAGGAATAGATCTTGATTTATTATCGAAATGGTTAACTTTATCAAAAAACC
Eriophorum_scabriculme_STA2400                       TGGTTCAATAGGAATTTGCTTTGATCCAAGAGGAATAGATCTTGATTTATTATCGAAATGGTTAACTTTATCAAAAAACC
Eriophorum_scabriculme_STA2401                       TGGTTCAATAGGAATTTGCTTTGATCCAAGAGGAATAGATCTTGATTTATTATCGAAATGGTTAACTTTATCAAAAAACC
Eriophorum_scabriculme_STA2408                       --------------------------------------------------------------------------------
Cypringlea_analecta_STA2052                          TGGTTCAATAGGAATTTGCTTTGATCCAAGAGGAATAGATCTTGATTTATTATCGAAATGGTTAACTTTATCAAAAAACC
Cypringlea_evadens_STA2053                           TGGTTCAATAGGAATTTGCTTTGATCCAAGAGGAATAGATCTTGATTTATTATCGAAATGGTTAACTTTATCAAAAAACC
Trichophorum_clintonii_STA1822                       TGGTTCAATAGGAATTTGCTTTGATCCAAGAGGAATAGATCTTGATTTATTATCGAAATGGTTAACTTTATCAAAAAACC
Trichophorum_cespitosum_STA1819                      TGGTTCAATAGGAATTTGCTTTGATCCAAGAGGAATAGATCTTGATTTATTATCGAAATGGTTAACTTTATCAAAAAACC
Trichophorum_cespitosum_subsp_cespitosum_STA1817     TGGTTCAATAGGAATTTGCTTTGATCCAAGAGGAATAGATCTTGATTTATTATCGAAATGGTTAACTTTATCAAAAAACC
Trichophorum_uniflorum_STA1917                       TGGTTCGATAGGAATTTGCTTTGATCCAAGAGGAATAGATCTTGATTTATTATCGAAATGGTTAACTTTATCAAAAAACC
Trichophorum_uniflorum_STA1918                       TGGTTCGATAGGAATTTGCTTTGATCCAAGAGGAATAGATCTTGATTTATTATCGAAATGGTTAACTTTATCAAAAAACC
Trichophorum_pumilum_STA1820                         TGGTTCAATAGGAATTTGCTTTGATCCAAGAGGAATAGATCTTGATTTATTATCAAAATGGTTAACTTTATCAAAAAACC
Trichophorum_pumilum_STA1922                         TGGTTCAATAGGAATTTGCTTTGATCCAAGAGGAATAGATCTTGATTTATTATCAAAATGGTTAACTTTATCAAAAAACC
Oreobolopsis_tepalifera_STA2038                      TGGTTCAATAGGAATTTGCTTTGATCCAAGAGGAATAGATCTTGATTTATTATCGAAATGGTTAACTTTATCAAAAAACC
Trichophorum_rigidum_subsp_rigidum_STA2043           TGGTTCAATAGGAATTTGCTTTGATCCAAGAGGAATAGATCTTGATTTATTATCGAAATGGTTAACTTTATCAAAAAACC
Trichophorum_rigidum_subsp_rigidum_STA2078           TGGTTCAATAGGAATTTGCTTTGATCCAAGAGGAATAGATCTTGATTTATTATCGAAATGGTTAACTTTATCAAAAAACC
Sumatroscirpus_rupestris_STA2769                     TGGTTCAATAGGAATTTGCTTTGATCCAAGAGGAATAGATCTTGATTTATTATCGAAATGGTTAACTTTATCAAAAAATC
Carex_siderosticta_STA733                            TGGTTCAATAGGAATTTGCTTTGATTCAAGAGGAATAGATCTTGATTTATTATCGAAATGGTTAACTTTATCAAAAGACC
Carex_blanda_STA183                                  TGGTTCAATAGGAATTTGCTTTGATCCAAGAAGAATAGATCTTGATTTATTATCGAAATGGTTAACTTT------AGGCC
Carex_polystachya_STA210                             TGGTTCAATAGGAATTTGCTTTGATCCAAGAGGAATAGATCTTGATTTGTTATCGAAATGGTTAACTTTATCAAAAGACT
Carex_pulicaris_STA105                               TGGTTCCATAGGAATTTGCTTTGATCCAAGAGGAATAGATCTTGATTTATTATCGAAATGGTTAACTTTATCAAAAGACC
Schoenoxiphium_lanceum_STA710                        TGGTTCAATAGGAATTTGCTTTGATCCAAGAGGAATAGATGTTGATTTATTATCGAAATGGTTAACTTTTGATAAAGACC
Carex_acicularis_STA84                               TGGTTCAATAGGAATTTGCTTTGATCCAAAAGGAATAGATCTTGATTTATTATCCAAATGGTTAACTTTATCAAAAGACC
Carex_aphylla_STA1279                                TGGTTCAATAGGAATTTGCTTTGATCCAAGAGGAATAGATCTTGATTTTTTATCGAAATGGTTAACTTTATCAAAAGACC
Carex_gynocrates_STA817                              TGGTTCAATAGGAATTTGCTTTGATCCAAGAGGAATAGATCTTGATTTATTATCGAAATGGTTAACTTTATCAAAAGATC
Carex_stipata_STA1808                                TGGTTCAATAGGAATTTGCTTTGATCCAAGAGGAATAGATCTTGATTTATTATCGAAATGGTTAACTTTATCAAAAGATC
Kobresia_simpliciuscula_STA1801                      TGGTTCCATAGGAATTTGCTTTGATCCAAGAGGAATAGATCTTGATTTATTATCAAAATGGTTAACTTTATCAAAAGACC
Carex_rupestris_STA1581                              TGGTTCCATAGGAATTTGCTTTGATCCAAGAGGAATAGATCTTGATTTATTATCGAAATGGTTAACTTTATCAAAAGACC
Uncinia_ecuadorensis_STA148                          TGGTTCCATAGGAATTTGCTTTGATCCAAGAGGAATAGATCTTGATTTATTATCGAAATGGTTAACTTTATCAAAAGACC

Erioscirpus_comosus_STA2092                          CTTTCATCGAAAGTTCAAATCAATATGTAATTTTTTATGAATTCTTGGAAAATGTAATCTCTTCAGTAAGTATAGCAACT
Isolepis_aucklandica_STA1906                         CTTTCATCGAAAGTTCAAATCAATATATAATTTTTTATGAATTCTTGCAAAATGTAATCTTTTCAGTAAGTATAGCAACT
Eleocharis_acicularis_d484                           CTTTTATCGAAAGTTCAAATCCATGTCTACTTTTATATGAATTTTTTCAAAATGCAATTTTTTCAGTAAGTATAGCAATG
Bulbostylis_atrosanguinea_STA321                     CTTTCATCGAGAGTTCAAAT------CCAGTTTTATATGAATTCTTTCAAAATGCGATCTTTTCAATAAGTATAGCAATT
Abildgaardia_ovata_STA328                            CTTTCATCGAAAGTTCAAAT------GTAGTTTTATATGAATTCTTTCAAAATGCAATCTTTTCAGTAACCATAGCAATG
Dulichium_arundinaceum_STA154                        CTTTCATGGAAAGTTCAAATCAATGCGTAATTTTATATGAATTCTTTCAAAATGCAATCATTTCAGTAAGTATAGCAACT
Blysmus_compressus_STA1902                           CTTTCATTGAAAGTTCAAATCAATGCGTAATTTTATATGAATTCTTTCAAAATGCAATTATTTCAGTAAGTATAGCAACT
Blysmopsis_rufa_STA1913                              CTTTCATTGAAAGTTCAAA---------------ATATGAATTTTTTCAAAATGCAATTATTTCAGTAAGTATAGCAACT
Khaosokia_caricoides_STA387                          CTTTCATTGAAAATTCAAATCAGTGCATAATTTTATACGAATTCTTTCAAAATGCAATGATTTCAGTAAGTATATCAACT
Calliscirpus_brachythrix_STA2132                     CTTTCATTGAAAGTTCAAATCAATGCGTAATTTTATATGAATTCTTTCAAAATGCAATCATTTCAGTAAGTATAGCAACT
Calliscirpus_criniger_STA1898                        CTTTCATTGAAAGTTCAAATCAATGCGTAATTTTATATGAATTCTTTCAAAATGCAATCATTTCAGTAAGTATAGCAACT
Amphiscirpus_nevadensis_STA2141                      CTTTCATTGAAAGTTCAAATCAATGCGTAATTTTCTATGAATTTTTTCAAAATGCAATCATTTCAATAAGTATAGCAACT
Zameioscirpus_atacamensis_STA2105_2143               CTTTCATTGAAAGTTCAAATCAATGCGTAATTTCCTATGAATTCTTTCAAAATGCAATCATTTCAATAAGTATAGCAACT
Phylloscirpus_deserticola_STA2101                    CTTTCATTGAAAGTTCAAATCAATACGTAATTTTCTATGAATTCTTTCAAAATGCAATCATTTCAATAAGTATAGTAACT
Rhodoscirpus_asper_Argentina_STA2173                 CTTTCATTGAAAGTTCAAATCAATACATAATTTTCTATGAATTCTTTCAAAATGCAATCATTTCAATAAGTATAGCAACT
Scirpus_divaricatus_dS014                            CTTTCATTGAAAGTTCAAATCAATATCTAATTTTCTATGAATTCTTTCAAAATTTAATCATTTCAGTAAGTATAGCAAGT
Scirpus_pendulus_STA1978                             CTTTCATTGAAAGTTCAAATCAATGCATAATTTTCTATGAATTCTTTCAAAATGCAATCATTTCAGTAAGTATAGCAACT
Scirpus_cyperinus_STA1773                            CTTTCATTGAAAGTTCAAATCAATTCATAATTTTCTATGAATTCTTTCAAAATGCAATCATTTCAGTAAGTATAGCAACT
Scirpus_longii_dS052                                 CTTTCATTGAAAGTTCAAATCAATGCATAATTTTCTATGAATTCTTTCAAAATGCAATCATTTCAGTAAGTATAGCAACT
Scirpus_wichurae_dS003                               CTTTCATTGAAAGTTCAAATCAATGCATAATTTTCTATGAATTCTTTCAAAATGCAATCATTTCAGTAAGTATAGCAACT
Scirpus_karuisawensis_dS004                          CTTTCATTGAAAGTTCAAATCAATGCATAATTTTCTATGAATTCTTTCAAAATGCAATCATTTCAGTAAGTATAGCAACT
Scirpus_polystachyus_STA349                          CTTTCATTGAAAGTTCAAATCAATGCATAATTTTCTATGAATTCTTTCAAAATGCAATCATTTCAGTAAGTATAGCAACT
Scirpus_polyphyllus_dS050                            CTTTTATTGAAAGTTCAAATCAATGTGTAATTTTCTATGAATTCTTTCAAAATGCAATCATTTCAGTAAGTATAGCAACT
Scirpus_hattorianus_STA1984                          CTTTTATTGAAAGTTCAAATCAATGTGTAATTTTCTATGAATTCTTTCAAAATGCAATCATTTCAGTAAGTATAGCAACT
Scirpus_pallidus_STA1983                             CTTTTATTGAAAGTTCAAATCAATGTGTAATTTTCTATGAATTCTTTCAAAATGCAATCATTTCAGTAAGTATAGCAACT
Scirpus_radicans_STA1915                             CTTTCATTGAAAGTTCAAATCAATGCGTAATTTTCTATGAATTCTTTCAAAATGCAATCATTTCAGTAAGTATAGCAACT
Scirpus_maximowiczii_STA1920                         CTTTCATTGAAAGTTCAAATCAATGCGTAATTTTCTATGAATTCTTTCAAAATGCAATCATTTCAGTAAGTATAGCAACT
Scirpus_microcarpus_STA1976                          CTTTCATTGAAAGTTCAAATCAATGCGTAATTTTCTATGAATTCTTTCAAAATGCAATCATTTCAGTAAGTATAGCAACT
Scirpus_sylvaticus_dS005                             CTTTCATTGAAAGTTCAAATCAATGCGTAATTTTCTATGAATTCTTTCAAAATGCAATCATTTCAGTAAGTATAGCAACT
Eriophorum_virginicum_STA1807                        CTTTCATTGAAAGTTCAAATCAATGCATAATTTTCTATGAATTCTTTCAAAATGCAATCATTTCAGTAAGTATAGCAACT
Eriophorum_gracile_STA393                            CTTTCATTGAAAGTTCAAATCAATGCGTAATTTTCTATGAATTCTTTCAAAATGCAATCATTTCAGTAAGTATAGCAACT
Eriophorum_tenellum_STA1928                          CTTTCATTGAAAGTTCAAATCAATGCGTAATTTTCTATGAATTCTTTCAAAATGCAATCATTTCAGTAAGTATAGCAACT
Eriophorum_latifolium_STA2051                        CTTTCATTGAAAGTTCAAATCAATGCGTAATTTTCTATGAATTCTTTCAAAATGCAATCATTTCAGTAAGTATAGCAACT
Eriophorum_russeolum_subsp_russeolum_STA1793         CTTTCATTGAAAGTTCAAATCAATGCGTAATTTTCTATGAATTCTTTCAAAATGCAATCATTTCAGTAAGTATAGCAACT
Eriophorum_scheuchzeri_subsp_scheuchzeri_STA1798     CTTTCATTGAAAGTTCAAATCAATGCGTAATTTTCTATGAATTCTTTCAAAATGCAATCATTTCAGTAAGTATAGCAACT
Eriophorum_viridicarinatum_STA1780                   CTTTCATTGAAAGTTCAAATCAATGCGTAATTTTCTATGAATTCTTTCAAAATGCAATCATTTCAGTAAGTATAGCAACT
Eriophorum_angustifolium_subsp_angustifolium_STA1777 CTTTCATTGAAAGTTCAAATCAATGTGTAATTTTCTATGAATTCTTTCAAAATGCAATCATTTCAGTAAGTATAGCAACT
Eriophorum_callitrix_STA1786                         CTTTCATTGAAAGTTCAAATCAATGCGTAATTTTCTATGAATTCTTTCAAAATGCAATCATTTCAGTAAGTATAGCAACT
Eriophorum_vaginatum_subsp_vaginatum_STA112          CTTTCATTGAAAGTTCAAATCAATGCGTAATTTTCTATGAATTCTTTCAAAATGCAATCATTTCAGTAAGTATAGCAACT
Trichophorum_alpinum_STA1815                         CTTTCATTGAAAGTTCAAATCAGTGCGTAATTTTCTATGAATTCTTTCAAAATGCAATCATTTCAGTAAGTATAGCAACT
Trichophorum_alpinum_STA2047                         CTTTCATTGAAAGTTCAAATCAGTGCGTAATTTTCTATGAATTCTTTCAAAATGCAATCATTTCAGTAAGTATAGCAACT
Trichophorum_mattfeldianum_STA2102                   CTTTCATTAAAAGTTCAAACCAGTGCGTAATTTTCTATGAATTCTTTAAAAATGCAATCATTTCAGTAAGTATAGCAACT
Trichophorum_subcapitatum_STA2070                    CTTTCATTAAAAGTTCAAACCAGTGCGTAATTTTCTATGAATTCTTTAAAAATGCAATCATTTCAGTAAGTATAGCAACT
Eriophorum_scabriculme_STA2451                       CTTTCATTGAAAGTTCAAATCAGTGCGTAATTTTCTATGAATTCTTTCAAAATGCAATCATTTCAGTAAGTATAGCAACT
Eriophorum_scabriculme_STA2400                       CTTTCATTGAAAGTTCAAATCAGTGCGTAATTTTCTATGAATTCTTTCAAAATGCAATCATTTCAGTAAGTATAGCAACT
Eriophorum_scabriculme_STA2401                       CTTTCATTGAAAGTTCAAATCAGTGCGTAATTTTCTATGAATTCTTTCAAAATGCAATCATTTCAGTAAGTATAGCAACT
Eriophorum_scabriculme_STA2408                       --------------------------------------------------------------------------------
Cypringlea_analecta_STA2052                          CTTTCATTGAAAGTTCAAATCAGTGCGTAATTTTCTATGAATTCTTTCAAAATGCAATCATTTCAGTAAGTATAGCAACT
Cypringlea_evadens_STA2053                           CTTTCATTGAAAGTTCAAATCAGTGCGTAATTTTCTATGAATTCTTTCAAAATGCAATCATTTCAGTAAGTATAGCAACT
Trichophorum_clintonii_STA1822                       CTTTCATTGAAAGTTCAAATCAGTGCGTAATTTTCTATGAATTCTTTCAAAATGCAATCATTTCAGTAAGTATAGCAACT
Trichophorum_cespitosum_STA1819                      CTTTCATTGAAAGTTCAAATCAGTGCGTGATTTTCTATGAATTCTTTCAAAATGCAATCATTTCAGTAAGTATAGCAACT
Trichophorum_cespitosum_subsp_cespitosum_STA1817     CTTTCATTGAAAGTTCAAATCAGTGCGTGATTTTCTATGAATTCTTTCAAAATGCAATCATTTCAGTAAGTATAGCAACT
Trichophorum_uniflorum_STA1917                       CTTTCATTGAAAGTTCAAATCAGTGCATAATTTTCTATGAATTCTTTCAAAATGCAATGATTTCAGTAAGTATAGCAACT
Trichophorum_uniflorum_STA1918                       CTTTCATTGAAAGTTCAAATCAGTGCATAATTTTCTATGAATTCTTTCAAAATGCAATGATTTCAGTAAGTATAGCAACT
Trichophorum_pumilum_STA1820                         CTTTCATTGCAAGTTCAAATCAGTGCGTAATTTTCTATGAATTCTTTCAAAATGCAATCATTTCAGTAAGTATAGCAACT
Trichophorum_pumilum_STA1922                         CTTTCATTGCAAGTTCAAATCAGTGCGTAATTTTCTATGAATTCTTTCAAAATGCAATCATTTCAGTAAGTATAGCAACT
Oreobolopsis_tepalifera_STA2038                      CTTTCATTGAAAGTTCAAATCAGTGCGTAATTTTCTATGAATTCTTTCAAAATGCAATCATTTCAGTAAGTATAGCAACT
Trichophorum_rigidum_subsp_rigidum_STA2043           CTTTCATTGAAAGTTCAAATCAGTGCGTAATTTTCTATGAATTCTTGCAAAATGCAATCATTTCAGTAAGTATAGCAACT
Trichophorum_rigidum_subsp_rigidum_STA2078           CTTTCATTGAAAGTTCAAATCAGTGCGTAATTTTCTATGAATTCTTTCAAAATGCAATCATTTCAGTAAGTATAGCAACT
Sumatroscirpus_rupestris_STA2769                     CTTTCATTGAGAGTTCAAATCAATGCGTAATTTTCTATGAATTCTTTCAAAATGCAATCATTTCAGTAAGTATAGCAACC
Carex_siderosticta_STA733                            CTTTCATTGAAAATTCAAATCAATGCGTAATTTTCTATGAATTCTTTCAAAATTTAATCATTTCAGTAAGTATAGCAACT
Carex_blanda_STA183                                  CTTTCATTGAAAGTTCAAATGAATGCGTAATTTTCTATGAATTCTTTCAAAATGTAATCATTTCAGTAAGTATAGCAACT
Carex_polystachya_STA210                             CTTTCATTGAAAGTTCAAATCAATGCGTAATTTTCTATGAATTCTTTCAAAATGTAATCATTTCAGTAAGTATAGCAACT
Carex_pulicaris_STA105                               GTTTCATTGAAAGTTCAAATCAATACGTAATTTTCTATGAATTCTTTCAAAATGCAATCATTTCAGTAAGTATAGCAACT
Schoenoxiphium_lanceum_STA710                        CTTTCATTGAAAGTTCAAATCAATGCGTAATTTTCTATGAATTCTTTCAAAATGCAATCATTTCAGTAAGTATAGCAACT
Carex_acicularis_STA84                               CTTTCATTGAAAGTTCAAATCAATGCGTAATTTTATATGAATTCTTTCAAAATACAATCATTTCAGTAAGTATAGCAACT
Carex_aphylla_STA1279                                CTTTCATTGAAAGTTCAAATAAATGCGTAATTTTCTATGGATTCCTTCAAAATGCAATTATTTCAGTAAGTATAGCAACT
Carex_gynocrates_STA817                              CTTTCATTGAAAGTTCAAATCAATGCGTAATTTTCTTTGAATTTTTTCAAAATGTAATCATTTCAGTAAGTATAGCAACT
Carex_stipata_STA1808                                CTTTCATTGAAAGTTCAAATCAATGCGTAATTTTCTTTGAATTCTTTCAAAATGTAATCATTTCAGTAAGTATAGCAACT
Kobresia_simpliciuscula_STA1801                      CTTTCATTGAAAGTTCAAATCAATGCGTAGTTTTCTATGAATTCTTTCAAAATGTAATCATTTCAGTAAGTATAGCAACT
Carex_rupestris_STA1581                              CTTTCATTGAAAGTTCAAATCAATGCGTAATTTTCTATGAATTCTTTCAAAATGTAATCATTTCAGTAAGTATAGCAACT
Uncinia_ecuadorensis_STA148                          CTTTCATTGAAAGTTCAAATCAATGCGTAATTTTCTATGAATTCTTTCAAAATGTAATCATTTCAGTAAGTATAGCAACT

Erioscirpus_comosus_STA2092                          TTTGGATTATGCATAGCATTCATTTTTTATGGATCTATAAATTCCTTTTTTCCGAATTTATTTCTTATTAATTTATTTTT
Isolepis_aucklandica_STA1906                         TTTGGATTATGCATAGCATTCATTTTTTACGGATCTATAAATTCCTTTTTCCCGAATTTATTTCTTATTAATTTATTTTT
Eleocharis_acicularis_d484                           TTTGGATTATGCATAGCATTCATTTTTTATGGATCTATAAATTCCTTTTTTCCGAATTTATTTCTTATTAATTTATTTTW
Bulbostylis_atrosanguinea_STA321                     TTTGGATTATGCATAGCATTTATTTTTTATGGATCTATAAATTCCTTTTTTCCGAATTTATTTCTTATTAATTTTTTTTT
Abildgaardia_ovata_STA328                            TTTGGATTATCTATAGCATTTATTTTTTATGGATCTATAAATTGCTTTTTTCCAAATTTATTTCTTATTAATTTCTTTTT
Dulichium_arundinaceum_STA154                        TTTGGATTATGTATAGCATTCACTTTTTATGGATCCATAAATTCCTTTTTTCCGAATTTATATCTTTTTAATTTTTTTCT
Blysmus_compressus_STA1902                           TTTGGATTATGTATAGCATTCACTTTCTATGGATCCATAAATTCCTTTTTTCCGAATTTATATCTTTTTAATTTTTTTCT
Blysmopsis_rufa_STA1913                              TTTGGATTATGTATAGCATTCACTTTCTATGGATCCATAAATTCCTTTTTTCCGAATTTATATCTTTTTAATTTTTTTCT
Khaosokia_caricoides_STA387                          TTTGGATTATGCATAGCATTCACTTTCTACGGATCTATAAATTCCTTTTTTCCGAATTTATATCTTTTTAATTTTTTTCT
Calliscirpus_brachythrix_STA2132                     TTTGGATTATGCATAGCATTTACTTTCTATGGATCTATAAATTCCTTTTTTCCGAATTTATATCTTGTTAATTTTTTTCT
Calliscirpus_criniger_STA1898                        TTTGGATTATGCATAGCATTTACTTTCTATGGATCTATAAATTCCTTTTTTCCGAATTTATATCTTGTTAATTTTTTTCT
Amphiscirpus_nevadensis_STA2141                      TTTGGATTATGCATAGCATTCACTTTCTATGGATCTATAAATTCCTTTTTTCCGAATTTATATCTTTTTAATTTTTTTCT
Zameioscirpus_atacamensis_STA2105_2143               TTTGGATTATGCATAGCATTCACTTTCTATGGATCTATAAATTCCTTTTTTCCGAATTTATATCTTTTTAATTTTTTTCT
Phylloscirpus_deserticola_STA2101                    TTTGGATTATGCATAGCATTCACTTTCTATGGATCTATAAATTCCTTTTTTCCGAATTTATATCTTTTTAATTTTTTTCT
Rhodoscirpus_asper_Argentina_STA2173                 TTTGGATTATGCATAGCATTCACTTTCTATGGATCTATAAATTCCTTTTTTCCAAATTTATATCTTTTTAATTTTTTTCT
Scirpus_divaricatus_dS014                            TTTGGATTATCCATAGCATTCACTTTCTATGGATCTATAAATTCCTTTTTTCCGAATTTATATCTTTTTAATTTTTTTCT
Scirpus_pendulus_STA1978                             TTTGGATTATGCATAGCATTCACTTTCTATGGATCTATAAATTCCTTTTTTCCGAATTTATATCTTTTTAATTTTTTTCT
Scirpus_cyperinus_STA1773                            TTTGGATTATGCATAGCATTCACTTTCTATGGATCTATAAATTCCTTTTTTCCGAATTTATATCTTTTTAATTTTTTTCT
Scirpus_longii_dS052                                 TTTGGATTATGCATAGCATTCACTTTCTATGGATCTATAAATTCCTTTTTTCCGAATTTATATCTTTTTAATTTTTTTCT
Scirpus_wichurae_dS003                               TTTGGATTATGCATAGCATTCACTTTCTATGGATCTATAAATTCCTTTTTTCCGAATTTATATCTTTTTAATTTTTTTCT
Scirpus_karuisawensis_dS004                          TTTGGATTATGCATAGCATTCACTTTCTATGGATCTATAAATTCCTTTTTTCCGAATTTATATCTTTTTAATTTTTTTCT
Scirpus_polystachyus_STA349                          TTTGGATTATGCATAGCATTCACTTTCTATGGATCTATAAATTCCTTTTTTCCGAATTTATATCTTTTTAATTTTTTTCT
Scirpus_polyphyllus_dS050                            TTTGGATTATGCATAGCATTCACTTTCTATGGATCTATAAATTCCTTTTTTCCGAATTTATATCTTTTTAATTTTTTTCT
Scirpus_hattorianus_STA1984                          TTTGGATTATGCATAGCATTCACTTTTTATGGATCTATAAATTCCTTTTTTCCGAATTTATATCTTTTTAATTTTTTTCT
Scirpus_pallidus_STA1983                             TTTGGATTATGCATAGCATTCACTTTCTATGGATCTATAAATTCCTTTTTTCCGAATTTATATCTTTTTAATTTTTTTCT
Scirpus_radicans_STA1915                             TTTGGATTATGCATAGCATTCACTTTCTATGGATCTATAAATTCCTTTTTTCCAAATTTATATCTTTTAAATTTTTTTCT
Scirpus_maximowiczii_STA1920                         TTTGGATTATGCATAGCATTCACTTTCTATGGATCTATAAATTCCTTTTTTCCGAATTTATATCTTTTTAATTTTTTTCT
Scirpus_microcarpus_STA1976                          TTTGGATTATGCATAGCATTCACTTTCTATGGATCTATAAATTCCTTTTTTCCGAATTTATATCTTTTTAATTTTTTTAT
Scirpus_sylvaticus_dS005                             TTTGGATTATGCATAGCATTCACTTTCTATGGATCTATAAATTCCTTTTTTCCGAATTTATATCTTTTTAATTTTTTTAT
Eriophorum_virginicum_STA1807                        TTTGGATTATGCATAGCATTCACTTTCTATGGATCTATAAATTCCTTTTTTCCGAATTTATATCTTTTTAATTTTTTTCT
Eriophorum_gracile_STA393                            TTTGGATTATGCATAGCATTCACTTTCTATGGATCTATAAATTCCTTTTTTCCGAATTTATATCTTTTTAATTTTTTTCT
Eriophorum_tenellum_STA1928                          TTTGGATTATGCATAGCATTCACTTTCTATGGATCTATAAATTCCTTTTTTCCGAATTTATATCTTTTTAATTTTTTTCT
Eriophorum_latifolium_STA2051                        TTTGGATTATGCATAGCATTCACTTTCTATGGATCTATAAATTCCTTTTTTCCGAATTTATATCTTTTTAATTTTTTTCT
Eriophorum_russeolum_subsp_russeolum_STA1793         TTTGGATTATGCATAGCATTCACTTTCTATGGATCTATAAATTCCTTTTTTCCGAATTTATATCTTTTTAATTTTTTTCT
Eriophorum_scheuchzeri_subsp_scheuchzeri_STA1798     TTTGGATTATGCATAGCATTCACTTTCTATGGATCTATAAATTCCTTTTTTCCGAATTTATATCTTTTTAATTTTTTTCT
Eriophorum_viridicarinatum_STA1780                   TTTGGATTATGCATAGCATTCACTTTCTATGGATCTATAAATTCCTTTTTTCCGAATTTATATCTTTTTAATTTTTTTCT
Eriophorum_angustifolium_subsp_angustifolium_STA1777 TTTGGATTATGCATAGCATTCACTTTCTATGGATCTATAAATTCCTTTTTTCCGAATTTATATCTTTTTAATTTTTTTCT
Eriophorum_callitrix_STA1786                         TTTGGATTATCCATAGCATTCACTTTCTATGGATCTATAAATTCCTTTTTTCCGAATTTATATCTTTTTAATTTTTTTCT
Eriophorum_vaginatum_subsp_vaginatum_STA112          TTTGGATTATGCATAGCATTCACTTTCTATGGATCTATAAATTCCTTTTTTCCGAATTTATATCTTTTTAATTTTTTTCT
Trichophorum_alpinum_STA1815                         TTTGGATTATGCATAGCATTCACTTTCTATGGATCTATAAATTCCTTTTTTCCGAATTTATATCTTTTTAATTTTTTTCT
Trichophorum_alpinum_STA2047                         TTTGGATTATGCATAGCATTCACTTTCTATGGATCTATAAATTCCTTTTTTCCGAATTTATATCTTTTTAATTTTTTTCT
Trichophorum_mattfeldianum_STA2102                   TTTGGATTATGCATAGCACTAACTTTCTATGGATCTATAAATTCCTTTTTTCCGAATTTATATCTTTTTAATTTTTTTCT
Trichophorum_subcapitatum_STA2070                    TTTGGATTATGCATAGCACTAACTTTCTATGGATCTATAAATTCCTTTTTTCCGAATTTATATCTTTTTAATTTTTTTCT
Eriophorum_scabriculme_STA2451                       TTTGGATTATGCATAGCATTCACTTTCTATGGATCTATAAATTCTTTTTTTCCGAATTTATATCTTTTTAATTTTTTTCT
Eriophorum_scabriculme_STA2400                       TTTGGATTATGCATAGCATTCACTTTCTATGGATCTATAAATTCTTTTTTTCCGAATTTATATCTTTTTAATTTTTTTCT
Eriophorum_scabriculme_STA2401                       TTTGGATTATGCATAGCATTCACTTTCTATGGATCTATAAATTCTTTTTTTCCGAATTTATATCTTTTTAATTTTTTTCT
Eriophorum_scabriculme_STA2408                       --------------------------------------------------------------------------------
Cypringlea_analecta_STA2052                          TTTGGATTATGCATAGCATTCACTTTCTATGGATCTATAAATTCCTTTTTTCCGAATTTATATCTTTTTAATTTTTTTCT
Cypringlea_evadens_STA2053                           TTTGGATTATGCATAGCATTCACTTTCTATGGATCTATAAATTCCTTTTTTCCGAATTTATATCTTTTTAATTTTTTTCT
Trichophorum_clintonii_STA1822                       TTTGGATTATGCATAGCATTCACTTTCTATGGATCTATAAATTCCTTTTTTCCGAATTTATATCTTTTTAATTTTTTTCT
Trichophorum_cespitosum_STA1819                      TTTGGATTATGCATAGCATTCACTTTCTATGGATCTATAAATTCCTTTTTTCCGAATTTATATCTTTTTAATTTTTTTCT
Trichophorum_cespitosum_subsp_cespitosum_STA1817     TTTGGATTATGCATAGCATTCACTTTCTATGGATCTATAAATTCCTTTTTTCCGAATTTATATCTTTTTAATTTTTTTCT
Trichophorum_uniflorum_STA1917                       TTTGGATTATGCATAGCATTCACTTTCTATGGATCTATAAATTCCTTTTTTCCGAATTTATATCTTTTTAATTTTTTTCT
Trichophorum_uniflorum_STA1918                       TTTGGATTATGCATAGCATTCACTTTCTATGGATCTATAAATTCCTTTTTTCCGAATTTATATCTTTTTAATTTTTTTCT
Trichophorum_pumilum_STA1820                         TTTGGATTATGCATAGCATTCACTTTCTATGGATCTATAAATTCCTTTTTTCCGAATTTATATCTTTTTAATTTTTTTCT
Trichophorum_pumilum_STA1922                         TTTGGATTATGCATAGCATTCACTTTCTATGGATCTATAAATTCTTTTTTTCCGAATTTATATCTTTTTAATTTTTTTCT
Oreobolopsis_tepalifera_STA2038                      TTTGGATTATGCATAGCATTCACTTTCTATGGATCTATAAATTCCTTTTTTCCGAATTTATATCTTTTTAATTTTTTTCT
Trichophorum_rigidum_subsp_rigidum_STA2043           TTTGGATTATGCATAGCATTCACTTTCTATGGATCTATAAATTCCTTTTTTCCGAATTTATATCTTTTTAATTTTTTTCT
Trichophorum_rigidum_subsp_rigidum_STA2078           TTTGGATTATGCATAGCATTCACTTTCTATGGATCTATAAATTCCTTTTTTCCGAATTTATATCTTTTTAATTTTTTTCT
Sumatroscirpus_rupestris_STA2769                     TTTGGGTTATGCATAGCATTCACTTTCTATGGATCTATAAATTCTTTTTTTCCGAATTTATATCTTTTTAATTTTTTTCT
Carex_siderosticta_STA733                            TTTGGATTATGCATAGCATTCACTTTCTACGGATCTATAAATTCCTTTTTTCCGAATTTATATCTTTTTAATTTTTTTCT
Carex_blanda_STA183                                  TTTGGATTATGCATAGCATTCACTTTCTATGGATCTATAAATTCCTTTTTTCCGAATTTATATCTTTTTAATTTTTTTCT
Carex_polystachya_STA210                             TTTGGATTATGCATAGCATTCACTTTCTATGGATCTAGAAATTCCTTTTTTCCGAATTTATATCTTTTTAATTTTTTTCT
Carex_pulicaris_STA105                               TTTGGATTATGCATAGCATTGACTTTCTATGGATCTATAAATTCCTTTTTTCCAAATTTATATCTTTTTAATTTTTTTCT
Schoenoxiphium_lanceum_STA710                        TTTGGATTATGCATAGCATTCACTTTCTATGGATCTATAAATTCCTTTTTTCCGAATTTATATCTTTTTAATTTTTTTCT
Carex_acicularis_STA84                               TTTGGATTATGCATAGCATTCACTTTCTATGGATCTATAAATTCCTTTTTTCCGAATTTATATCTTTTTAATTTTTTTCT
Carex_aphylla_STA1279                                TTTGGATTATGCATAGCATTCACTTTCTATGGATCTATAAATTCCTTTTTTCCGAATTTATATCTTTTTAATTTTTTTCT
Carex_gynocrates_STA817                              TTTGGATTATGCATAGCATTCACTTTCTATGGATCTCTAAATTCCTTTTTCCCGAATTTATATCTTTTTAATTTTTTTCT
Carex_stipata_STA1808                                TTTGGATTATGCATAGCATTCACTTTCTATGGATCTCTAAATTCCTTTTTCCCGAATTTATATCTTTTTAATTTTTTTCT
Kobresia_simpliciuscula_STA1801                      TTTGGATTATGCATAGCATTCACTTTCTATGGATCTATAAATTCCTTTTTTCCGAATTTATATCTTTTTAATTTTTTTCT
Carex_rupestris_STA1581                              TTTGGATTATGCATAGCATTCATTTTCTATGGATCTATAAATTCCTTTTTTCCGAATTTATATCTTTTTAATTTTTTTCT
Uncinia_ecuadorensis_STA148                          TTTGGATTATGCATAGCATTCACTTTCTATGGATCTATAAATTCTTTTTTTCCGAATTTATATCTTTTTAATTTTTTTCT

Erioscirpus_comosus_STA2092                          AAAAAAAGGTGTTAAAAGAGATTTCCTAGACCAAATACAAAATGCAATATACAA
Isolepis_aucklandica_STA1906                         AAAAAAAGGTGTTAAAAGAAATTTCCTAGACCAAATACAAAATGCAATATACAA
Eleocharis_acicularis_d484                           AAAAAGAGGTGTTAAAAGGAATTTCTTAGACCAAATACAAAATGCAATATACAA
Bulbostylis_atrosanguinea_STA321                     TAAAAAAGGTGTTAAAAGAGATT-------------------------------
Abildgaardia_ovata_STA328                            AAAAAAAGGTGTTAAAAGGATTTTTTTAAATCAAATACAAAACGCAATATATAA
Dulichium_arundinaceum_STA154                        TAAAAAAGGTTTTAAAAGAAATTTTTTAGACCGAATACAAAATGCAATATATAA
Blysmus_compressus_STA1902                           TAAAAAAGGTTTTAAAAGAAATTTTTTAGACCGAATACAAAATACAATATATAA
Blysmopsis_rufa_STA1913                              TAAAAAAGGTTTTAAAAGAAATTTTTTAAACCGAATACAAAATGCAATATATAA
Khaosokia_caricoides_STA387                          TAAAAAGGGTTTTAAAAGAAATTTTTTAGACCAAATACAAAATGCACTATATAA
Calliscirpus_brachythrix_STA2132                     TAAAAAAGGTGTTAAAAGAAATTTTTTAAACCAAATCAAAAATGCAATATATAA
Calliscirpus_criniger_STA1898                        TAAAAAAGGTGTTAAAAGAAATTTTTTAGACCAAATCAAAAATGCAATATATAA
Amphiscirpus_nevadensis_STA2141                      TAAAAAAGGTCTTAAAAGAAATTTTTTAGACCAAATACAAAATGTAATATACAA
Zameioscirpus_atacamensis_STA2105_2143               TAAAAAAGGTGTTAAAAGAAATTTTTTAGACCAAATACAAAATGTAATATATAA
Phylloscirpus_deserticola_STA2101                    TAAAAAAGGTGTTAAAAGAAA---------------------------------
Rhodoscirpus_asper_Argentina_STA2173                 TAAAAAAGGTGTTAAAAGAAATTTTTTAGACCAAATCCAAAATGTAATATATAA
Scirpus_divaricatus_dS014                            TAAAAAAGGTGTTAAAAGAAATTTTTTAGACCAAAT------------------
Scirpus_pendulus_STA1978                             TCAAAAAGGTTTTAAAAGAAATTTTTTAAACCNAATACAAAATGTAATATATAA
Scirpus_cyperinus_STA1773                            TAAAAAAGGTGTTAAAAGAAATTTTTTAGACCAAATACAAAATGTAATATATAA
Scirpus_longii_dS052                                 TAAAAAA-----------------------------------------------
Scirpus_wichurae_dS003                               TAAAAAGGG---------------------------------------------
Scirpus_karuisawensis_dS004                          TAAAAAGGGTGTTAAAAG------------------------------------
Scirpus_polystachyus_STA349                          TAAAAAGGGTGTTAAAAGAAATTTTTTAAACCAAATACAAAATGTAATATATAA
Scirpus_polyphyllus_dS050                            TAAAAAAGGTGTT-----------------------------------------
Scirpus_hattorianus_STA1984                          TAAAAAAGGTGTTAAAAGAAATTTTTTAGACCAAATACAAAATGTAATATATAA
Scirpus_pallidus_STA1983                             TAAAAAAGGTGTTAAAAGAAATTTTTTAGACCAAATACAAAATGTAATATATAA
Scirpus_radicans_STA1915                             TAAAAAAGGTGTTAAAAGAGATTTTTTAGACCAAATACAAAATGTAATATATAA
Scirpus_maximowiczii_STA1920                         TAAAAAAGGTGTTAAAAGAAATTTTTTAGACCAAATACAAAATGTAATATATAA
Scirpus_microcarpus_STA1976                          TAAAAAAGGTGTTAAAAGAAATTTTTTAGACCAAATACAAAATGTAATATATAA
Scirpus_sylvaticus_dS005                             TAAAAAAGGTGTTAA---------------------------------------
Eriophorum_virginicum_STA1807                        TAAAAAAGGTGTTAAAAGAAATTTTTTAAACCAAATACAAAATGTAATATATAA
Eriophorum_gracile_STA393                            TAAAAAAGGTGTTAAAAGAAATTTTTTAGACCAAATACAAAATGTAATATATAA
Eriophorum_tenellum_STA1928                          TAAAAAAGGTGTTAAAAGAAATTTTTTAGACCAAATAAAAAATGTAATATATA-
Eriophorum_latifolium_STA2051                        TAAAAAAGGTGTTAAAAGAAATTTTTTAGACC----------------------
Eriophorum_russeolum_subsp_russeolum_STA1793         TAAAAAAGGTGTTAAAAGAAATTTTTTAAACCAAATACAAAATGTAATATATAA
Eriophorum_scheuchzeri_subsp_scheuchzeri_STA1798     TAAAAAAGGTGTTAAAAGAGATTTTTTAGACCAAATACAAAATGTAATATATAA
Eriophorum_viridicarinatum_STA1780                   TAAAAAAGGTGTTAAAAGAAATTTTTTAGACCAAATACAAAATGTAATATATAA
Eriophorum_angustifolium_subsp_angustifolium_STA1777 TAAAAAAGGTGTTAAAAGAAATTTTTTAGACCAAATACAAAATGTAATATATAA
Eriophorum_callitrix_STA1786                         TAAAAAAGGTGTTAAAAGAAATTTTTTAGACCAAATACAAAATGTAATATATAA
Eriophorum_vaginatum_subsp_vaginatum_STA112          TAAAAAAGGTATTAAAAGAAATTTTTTAGACCAAATACAAAATGTAATATATAA
Trichophorum_alpinum_STA1815                         TAAAAAACGTGTTAAAAGAAATTTTTTAAACCAAAAACAAAAGCCAATATATAN
Trichophorum_alpinum_STA2047                         TAAAAAACGTGTTAAAAGAAATTTTTTAGACCAAATACAAAATGCAATATATAA
Trichophorum_mattfeldianum_STA2102                   TAAAAAAGATGTTAAAAGAAATTTTTTAGACCAAATACAAAATGCAATATATAA
Trichophorum_subcapitatum_STA2070                    TAAAAAAGATGTTAAAAGAAATTTTTTAGACCAAATACAAAATGCAATATATAA
Eriophorum_scabriculme_STA2451                       TAAAAAAGGTGTTAAAAGAAATTTTTTAGACCAAATACAAAATGCAATATATAA
Eriophorum_scabriculme_STA2400                       TAAAAAAGGTGTTAAAAGAAATTTTTTAGACCAAATACAAAATGCAATATATAA
Eriophorum_scabriculme_STA2401                       TAAAAAAGGTGTTAAAAGAAATTTTTTAGACCAAATACAAAATGCAATATATAA
Eriophorum_scabriculme_STA2408                       ------------------------------------------------------
Cypringlea_analecta_STA2052                          TAAAAAAGGTGTTAAAAGAAACTTTTTAGATCAAATACAAAATGCAATATATAA
Cypringlea_evadens_STA2053                           TAAAAAAGGTGTTAAAAGAAACTTTTTAGATCAAATACAAAATGCAATATATAA
Trichophorum_clintonii_STA1822                       TAAAAAAGGTGTTAAAAGAAATTTTTTAAACCAAATACAAAATGCAATATATAA
Trichophorum_cespitosum_STA1819                      TAAAAAAGGTTTTAAAAGAGATTTTTTATACCAAATGCAAAATGCAATATATAA
Trichophorum_cespitosum_subsp_cespitosum_STA1817     TAAAAAAGGTTTTAAAAGAGATTTTTTATACCAAATGCAAAATGCAATATATAA
Trichophorum_uniflorum_STA1917                       TAAAAAAGGTGTTAAAAGAAATTTTTTAGACCAAATACAAAATGCAATATATAA
Trichophorum_uniflorum_STA1918                       TAAAAAAGGTGTTAAAAGAAATTTTTTAGACCAAATACAAAATGCAATATATAA
Trichophorum_pumilum_STA1820                         TAAAAAAGGTGTTAAAAGAAATTTTTTAGACCAAATACAAAATGCAATATATAA
Trichophorum_pumilum_STA1922                         TAAAAAAGGTGTTAAAAGAAATTTTTTAGACCAAATACAAAATGCAATATATAA
Oreobolopsis_tepalifera_STA2038                      TAAAAAAGGTGTTAAAAGAAATTTTTTAGACCAAATACAAAATGCAATATATAA
Trichophorum_rigidum_subsp_rigidum_STA2043           TAAAAAAGGTGTTAAAAGAAATTTTTTAAACCAAATACAAAATGCAATATATAA
Trichophorum_rigidum_subsp_rigidum_STA2078           TAAAAAAGGTGTTAAAAGAAATTTTTTAGACCAAATACAAAATGCAATATATAA
Sumatroscirpus_rupestris_STA2769                     TAAAAAAGGTGTTAAAAGAAATCTTTTAGACCAAATACAAAATGCAATATATAA
Carex_siderosticta_STA733                            TAAAAAAGGGGTTAAAAAAAATTTTTTAAACCAAATACAAAATGCAATATATAA
Carex_blanda_STA183                                  TAAAAAAGGCTTAAAAGGAA----------------------------------
Carex_polystachya_STA210                             TAAAAAAGGTATTAAAAGAGATTTTTTAGACCGAATACAAAATCCAATATATAA
Carex_pulicaris_STA105                               TAAAAAAGGTATTAAAAGAAATTTTTAAAACCAAATACAAAATGCAATATATAA
Schoenoxiphium_lanceum_STA710                        TAAAAAAGGTATTAAAAAATATTTTTTAAACCAAATACAAAAGGGAATATATAA
Carex_acicularis_STA84                               TAAAAAAGGTATTAAAAGAGATTTTTTAGACCAAATACAAAATGCAATATATAA
Carex_aphylla_STA1279                                TAAAAAAGGTATTAAAAGAGATTTTTTAAACCAAATACAAAATGCAATATATAA
Carex_gynocrates_STA817                              TAAAAAAGGTATTAAAAGAAATTTTTTAAACCAAATACAAAATGTAATATATAA
Carex_stipata_STA1808                                TAAAAAAGGTATTAAAAGAAATTTTTTAAACCAAATACAAAATGCAATATATAA
Kobresia_simpliciuscula_STA1801                      TAAAAAAGGTATTAAAAAAAATTTTTTAAACCAAATACAAAATGCAATATATAA
Carex_rupestris_STA1581                              TAAAAAAGGTATTAAAAGAAATTTTTTAGACCAAATACAAAATGCAATATATAA
Uncinia_ecuadorensis_STA148                          TAAAAAAGGTATTAAAAGAAATTTTTTAGACCAAATACAAAATGCAATATATAA
	;
End;

Begin sets;

charset matk_3 = 1-1313\3;
charset matk_1 = 2-1313\3;
charset matk_2 = 3-1313\3;

charset matk = matk1 matk2 matk3;

charset ndhf_3 = 1314-2534\3;
charset ndhf_1 = 1315-2534\3;
charset ndhf_2 = 1316-2534\3;
charset ndhf = ndhf1 ndhf2 ndhf3;

taxset outgroups = 1-5;

End;

Begin paup;

set taxlabels=full;
set outroot=mono;
outgroup outgroups;

set autoclose=yes;
set increase=auto autoinc=100;
set warnreset=no warntree=no;

End;
