# Supplementary material for: The rediscovery of the rare Vietnamese endemic Eriophorum scabriculme redefines generic limits in the Scirpo-Caricoid Clade (Cyperaceae)
Source: PeerJ. 2019 Sep 25;7:e7538. doi: 10.7717/peerj.7538 (PMC6765354; doi:10.7717/peerj.7538)
Supplement: Data S2 [file peerj-07-7538-s003.geocat]

{"reportName":"Eriophorum scabriculme","viewPort":{"zoom":15,"center":{"latitude":22.361997978079767,"longitude":103.78645652063712}},"sources":[{"type":"user","query":"user","alias":"user","total":15,"position":0,"visible":true,"removed":false,"points":[{"coordinateUncertaintyInMeters":15000,"geocat_active":true,"geocat_kind":"user","geocat_query":"user","geocat_removed":false,"eventDate":"2005-07-17","catalogue_id":"user_1","latitude":"22.35525655","longitude":"103.77423533000001","changed":true,"coordinateUncertaintyText":"15000","recordSource":"Added by user","group_name":"User group","occurrenceRemarks":"Point for all four specimens from Tram Tôn in Hoàng Liên National ParkHerbarium collected from 17 July to 17 September 2005","collector":"Trinh Dinh Hung HL-165,  Trinh Dinh Hung 164,  Trinh Dinh Hung s.n.,  Trinh Dinh Hung HL-161","geocat_changed":true,"collectionCode":"","institutionCode":"hlnph","catalogNumber":"","basisOfRecord":"specimens","collectorNumber":"","country":"Vietnam","stateProvince":"Lào Cai","county":"","verbatimElevation":"","interpretedFrom":"","presence":"Extant","scientificName":"","locality":"Tram Tôn (Ô Quy Hồ Pass)","seasonal":"Resident","origin":"Native","identifiedBy":"","occurrenceDetails":""},{"coordinateUncertaintyInMeters":800,"geocat_active":true,"geocat_kind":"user","geocat_query":"user","geocat_removed":false,"eventDate":"2012-04-10","catalogue_id":"user_2","latitude":"22.36272518","longitude":"103.77703159999999","changed":true,"coordinateUncertaintyText":"800","recordSource":"Added by user","group_name":"User group","occurrenceRemarks":"One immature plant","collector":"PHOTO","geocat_changed":true,"collectionCode":"","institutionCode":"","catalogNumber":"","basisOfRecord":"","collectorNumber":"","country":"","stateProvince":"","county":"","verbatimElevation":"","interpretedFrom":"","presence":"Extant","scientificName":"","locality":"","seasonal":"Resident","origin":"Native","identifiedBy":"","occurrenceDetails":""},{"coordinateUncertaintyInMeters":15000,"geocat_active":true,"geocat_kind":"user","geocat_query":"user","geocat_removed":false,"eventDate":"2014-3-26","catalogue_id":"user_3","latitude":"22.3560206","longitude":"103.77585299999998","changed":true,"coordinateUncertaintyText":"15000","recordSource":"Added by user","group_name":"User group","occurrenceRemarks":"PHOTO - large population of overly mature plants along south facing rock wall of the road (QL 4D) to O Quy Ho Pass","collector":"PHOTO","geocat_changed":true,"collectionCode":"","institutionCode":"","catalogNumber":"","basisOfRecord":"","collectorNumber":"","country":"","stateProvince":"","county":"","verbatimElevation":"","interpretedFrom":"","presence":"Extant","scientificName":"","locality":"","seasonal":"Resident","origin":"Native","identifiedBy":"","occurrenceDetails":""},{"coordinateUncertaintyInMeters":15000,"geocat_active":true,"geocat_kind":"user","geocat_query":"user","geocat_removed":false,"eventDate":"2015-4-21","catalogue_id":"user_4","latitude":"22.307472","longitude":"103.77163900000005","changed":true,"coordinateUncertaintyText":"15000","recordSource":"Added by user","basisOfRecord":"specimen","collector":"Ford 15080 et al. ","occurrenceRemarks":"Hoàng Liên National Park, Tram Tôn Trail (main trail) to summit of Mount Phan Xi Păng (Fansipan) between “2900 Pass” and summit","geocat_changed":true,"country":"Vietnam","stateProvince":"Lao Cai","presence":"Extant","locality":"open, NE facing moist granitic rock face with moss covered ledges and pockets","seasonality":"Resident","origin":"Native","group_name":"User group","collectionCode":"","institutionCode":"WIN","catalogNumber":"","collectorNumber":"","county":"Sa Pa District","verbatimElevation":"2878","interpretedFrom":"","scientificName":"","seasonal":"Resident","identifiedBy":"","occurrenceDetails":""},{"coordinateUncertaintyInMeters":15000,"geocat_active":true,"geocat_kind":"user","geocat_query":"user","geocat_removed":true,"eventDate":"2014-3-26","catalogue_id":"user_5","latitude":"22.35932613","longitude":"103.7776817","changed":true,"coordinateUncertaintyText":"15000","recordSource":"Added by user","group_name":"User group"},{"coordinateUncertaintyInMeters":15000,"geocat_active":true,"geocat_kind":"user","geocat_query":"user","geocat_removed":false,"eventDate":"2012-4-15","catalogue_id":"user_6","latitude":"22.26067493","longitude":"103.89055742999994","changed":true,"coordinateUncertaintyText":"15000","recordSource":"Added by user","collectionCode":"1256","institutionCode":"WIN","basisOfRecord":"Personal Collection","collector":"B. Ford 1256, J. Starr, J. Regalado, Vu Anh Tai, Nguyen Kim Thanh ","occurrenceRemarks":"Growing in moss pockets on narrow rock ledges and fissures along fast moving stream. Along stream with Carex hypolytroides","geocat_changed":true,"country":"Vietnam","stateProvince":"Lao Cai Province","county":"Sapa District","verbatimElevation":"1716","presence":"Extant","locality":"Gravel road between San Ta Van Commune and Seo My Ty village","seasonality":"Resident","origin":"Native","group_name":"User group","catalogNumber":"","collectorNumber":"","interpretedFrom":"","scientificName":"","seasonal":"Resident","identifiedBy":"","occurrenceDetails":""},{"coordinateUncertaintyInMeters":15000,"geocat_active":true,"geocat_kind":"user","geocat_query":"user","geocat_removed":false,"eventDate":"2001-02-24","catalogue_id":"user_7","latitude":"22.040556","longitude":"103.98916699999995","changed":true,"coordinateUncertaintyText":"15000","recordSource":"Added by user","collectionCode":"6826","institutionCode":"MO","basisOfRecord":"Herbarium specimen","collector":"D.K. Harder et al. 6826 (MO)","country":"Vietnam","stateProvince":"Van Ban District","county":"Nam Xe Municipality","verbatimElevation":"612","occurrenceRemarks":"Collection in small forest patch near road between Nam Xe Village and Khau Co Pass; trail beginning at coordinates and down to forest valley and clear running stream; very disturbed forest surrounded by grasslands. N. T. Hiep, P. K. Loc, L. V. Averyanov, N. Q. Hieu, G. E. Schatz & S. Bodine","group_name":"User group","geocat_changed":true,"catalogNumber":"","collectorNumber":"","interpretedFrom":"","presence":"Extant","scientificName":"","locality":"Frequent, on vertical wall, at pass","seasonal":"Resident","origin":"Native","identifiedBy":"","occurrenceDetails":""},{"coordinateUncertaintyInMeters":15000,"geocat_active":true,"geocat_kind":"user","geocat_query":"user","geocat_removed":false,"catalogue_id":"user_8","latitude":"22.327381","longitude":"103.83452199999999","changed":true,"coordinateUncertaintyText":"15000","recordSource":"Added by user","occurrenceRemarks":"Type Locality. Février 1931. Parois siliceuses du ravin à la Cascade. Bluff visible from type locality 30 m above the right bank of Gold Stream has thousands of plants","collector":"A. Pételot 6128","geocat_changed":true,"country":"Vietnam","stateProvince":"Tonkin","verbatimElevation":"1237","presence":"Extant","locality":"Parois siliceuses du ravin à la Cascade ","seasonality":"Resident","origin":"Native","group_name":"User group","collectionCode":"","institutionCode":"GH, P, VNM","catalogNumber":"","basisOfRecord":"","collectorNumber":"","eventDate":"1931-02-01","county":"(Sa Pa, Lào Cai Province)","interpretedFrom":"","scientificName":"","seasonal":"Resident","identifiedBy":"","occurrenceDetails":""},{"coordinateUncertaintyInMeters":15000,"geocat_active":true,"geocat_kind":"user","geocat_query":"user","geocat_removed":false,"eventDate":"2014-3-26","catalogue_id":"user_9","latitude":"22.11375","longitude":"103.92593099999999","changed":true,"coordinateUncertaintyText":"15000","recordSource":"Added by user","collectionCode":"2846","institutionCode":"MO","basisOfRecord":"Herbarium specimen","collector":"N.T. Hiep, P.H. Hoang & L. Averyanov 2846","country":"Vietnam","stateProvince":"Lai Châu (Lào Cai on label)","county":"Than Uyên District (now Tân Uyên District)","verbatimElevation":"","locality":"Lithophytic sedge on open wet vertical bluffs - very common","occurrenceRemarks":"Hố Mít Commune. Primary wet evergreen broadleaved forest on very steep rocky slope.","group_name":"User group","geocat_changed":true,"catalogNumber":"","collectorNumber":"","interpretedFrom":"","presence":"Extant","scientificName":"","seasonal":"Resident","origin":"Native","identifiedBy":"","occurrenceDetails":""},{"coordinateUncertaintyInMeters":15000,"geocat_active":true,"geocat_kind":"user","geocat_query":"user","geocat_removed":false,"eventDate":"2005-6-17","occurrenceRemarks":"Specimen in Hoang Lien National Park Herbarium. No colelction number, alititude from Google Earth, Tai gave me precise locality","catalogue_id":"user_10","latitude":"22.428384","longitude":"103.79856999999993","changed":true,"coordinateUncertaintyText":"15000","recordSource":"Added by user","collector":"Dang Quyet Chien","geocat_changed":true,"basisOfRecord":"Specimen","country":"Vietnam","stateProvince":"Lao Cai Province","county":"Sapa District","verbatimElevation":"1042","presence":"Extant","locality":"Bản Khoang","seasonality":"Resident","origin":"Native","group_name":"User group","collectionCode":"","institutionCode":"","catalogNumber":"","collectorNumber":"","interpretedFrom":"","scientificName":"","seasonal":"Resident","identifiedBy":"","occurrenceDetails":""},{"coordinateUncertaintyInMeters":15000,"geocat_active":true,"geocat_kind":"user","geocat_query":"user","geocat_removed":true,"eventDate":"2005-4-4","occurrenceRemarks":"Collection number TK050410-50. Specimen in Hoang Lien National Park Herbarium (hlnph). Note that another specimen collected by Vu Anh Tai TK050410-30 on the same day, same locality is found in hlnph. Altitude from Google Earth","catalogue_id":"user_11","latitude":"22.338194","longitude":"103.794554","changed":true,"coordinateUncertaintyText":"15000","recordSource":"Added by user","collector":"Tran Van Tu","geocat_changed":true,"country":"Vietnam","stateProvince":"Lao Cai Province","county":"Sapa District","verbatimElevation":"1415","presence":"Extant","locality":"Sín Chải","seasonality":"Resident","origin":"Native","group_name":"User group","collectionCode":"","institutionCode":"","catalogNumber":"","basisOfRecord":"","collectorNumber":"","interpretedFrom":"","scientificName":"","seasonal":"Resident","identifiedBy":"","occurrenceDetails":""},{"coordinateUncertaintyInMeters":15000,"collector":"","eventDate":"2016-6-29","occurrenceRemarks":"","catalogue_id":"user_12","latitude":22.041094579914038,"longitude":104.23553466796875,"geocat_active":true,"geocat_kind":"user","geocat_query":"user","geocat_removed":true,"group_name":"User group"},{"coordinateUncertaintyInMeters":15000,"collector":"Ford 15053 et al.","eventDate":"2015-4-18","occurrenceRemarks":"On road to Bình Lư (QL 4D), ca. 11.4 km W of Sa Pa by air or 22 km by road, soil pH 6.7","catalogue_id":"user_13","latitude":"22.358667","longitude":"103.73402799999997","geocat_active":true,"geocat_kind":"user","geocat_query":"user","geocat_removed":false,"group_name":"User group","geocat_changed":true,"collectionCode":"","institutionCode":"WIN","catalogNumber":"","basisOfRecord":"","collectorNumber":"","country":"Vietnam","stateProvince":"Lai Chau","county":"Tam Duong Dist.","verbatimElevation":"","interpretedFrom":"","presence":"Extant","scientificName":"","locality":"SE facing weeping granitic rock face along highway","seasonal":"Resident","origin":"Native","identifiedBy":"","occurrenceDetails":""},{"coordinateUncertaintyInMeters":15000,"collector":"","eventDate":"2016-6-29","occurrenceRemarks":"","catalogue_id":"user_14","latitude":21.883164152969165,"longitude":104.40444946289062,"geocat_active":true,"geocat_kind":"user","geocat_query":"user","geocat_removed":true,"group_name":"User group"},{"coordinateUncertaintyInMeters":15000,"collector":"B. Ford 15089 et al. ","eventDate":"2015-4-24","occurrenceRemarks":"Population is 1.1 km from the type locality of E. scabriculme","catalogue_id":"user_15","latitude":"22.321889","longitude":"103.82622200000003","geocat_active":true,"geocat_kind":"user","geocat_query":"user","geocat_removed":false,"group_name":"User group","geocat_changed":true,"collectionCode":"","institutionCode":"WIN","catalogNumber":"","basisOfRecord":"Specimen","collectorNumber":"","country":"Vietnam","stateProvince":"Lao Cai","county":"Sapa Dist.","verbatimElevation":"1245","interpretedFrom":"","presence":"Extant","scientificName":"","locality":"Right bank of Suoi Vang Stream (Gold Stream) in fissures in N facing granitic rock face along stream. ","seasonal":"Resident","origin":"Native","identifiedBy":"","occurrenceDetails":""},{"coordinateUncertaintyInMeters":15000,"collector":"","eventDate":"2016-6-29","occurrenceRemarks":"","catalogue_id":"user_16","latitude":22.094547280934886,"longitude":103.3319091796875,"geocat_active":true,"geocat_kind":"user","geocat_query":"user","geocat_removed":true,"group_name":"User group"},{"coordinateUncertaintyInMeters":15000,"collector":"","eventDate":"2016-6-30","occurrenceRemarks":"","catalogue_id":"user_17","latitude":22.41674146912037,"longitude":103.83659362792969,"geocat_active":true,"geocat_kind":"user","geocat_query":"user","geocat_removed":true,"group_name":"User group"},{"coordinateUncertaintyInMeters":15000,"collector":"","eventDate":"2016-6-30","occurrenceRemarks":"","catalogue_id":"user_18","latitude":"22.428384","longitude":"103.798570","geocat_active":true,"geocat_kind":"user","geocat_query":"user","geocat_removed":true,"group_name":"User group","geocat_changed":true,"collectionCode":"","institutionCode":"","catalogNumber":"","basisOfRecord":"","collectorNumber":"","country":"","stateProvince":"","county":"","verbatimElevation":"","interpretedFrom":"","presence":"Extant","scientificName":"","locality":"","seasonal":"Resident","origin":"Native","identifiedBy":"","occurrenceDetails":""},{"coordinateUncertaintyInMeters":15000,"collector":"","eventDate":"2016-7-4","occurrenceRemarks":"","catalogue_id":"user_19","latitude":22.331022610018394,"longitude":103.79762649536133,"geocat_active":true,"geocat_kind":"user","geocat_query":"user","geocat_removed":true,"group_name":"User group"},{"coordinateUncertaintyInMeters":15000,"collector":"Vu Anh Tai TK050410-30, Tran Van Tu TK050410-50","eventDate":"2005-4-4","occurrenceRemarks":"Vu Anh Tai says he collected these two specimens in HLN Park Herbarium on 10 April, not 4 April 2005 like what is written on label.","catalogue_id":"user_20","latitude":"22.32073081671919","longitude":"103.80038917064667","geocat_active":true,"geocat_kind":"user","geocat_query":"user","geocat_removed":false,"group_name":"User group","geocat_changed":true,"collectionCode":"","institutionCode":"hlnph","catalogNumber":"","basisOfRecord":"","collectorNumber":"","country":"Vietnam","stateProvince":"Lao Cai","county":"Sapa District","verbatimElevation":"","interpretedFrom":"","presence":"Extant","scientificName":"","locality":"Sín Chải","seasonal":"Resident","origin":"Native","identifiedBy":"","occurrenceDetails":""},{"coordinateUncertaintyInMeters":15000,"collector":"","eventDate":"2016-7-4","occurrenceRemarks":"","catalogue_id":"user_21","latitude":22.321495035755294,"longitude":103.80638122558594,"geocat_active":true,"geocat_kind":"user","geocat_query":"user","geocat_removed":true,"group_name":"User group"},{"coordinateUncertaintyInMeters":15000,"collector":"","eventDate":"2016-7-4","occurrenceRemarks":"","catalogue_id":"user_22","latitude":"22.338194","longitude":"103.80706787109375","geocat_active":true,"geocat_kind":"user","geocat_query":"user","geocat_removed":true,"group_name":"User group","geocat_changed":true,"collectionCode":"","institutionCode":"","catalogNumber":"","basisOfRecord":"","collectorNumber":"","country":"","stateProvince":"","county":"","verbatimElevation":"","interpretedFrom":"","presence":"Extant","scientificName":"","locality":"","seasonal":"Resident","origin":"Native","identifiedBy":"","occurrenceDetails":""},{"coordinateUncertaintyInMeters":15000,"collector":"B. Ford 1225 et al. ","eventDate":"2012-4-10","occurrenceRemarks":"On road to Lai Châu (QL 4D), ca. 10 km W of Sa Pa, ca. 100 m W of Thác Bạc (Silver Falls)","catalogue_id":"user_23","latitude":"22.35925517","longitude":"103.77763307999999","geocat_active":true,"geocat_kind":"user","geocat_query":"user","geocat_removed":false,"group_name":"User group","geocat_changed":true,"collectionCode":"","institutionCode":"WIN","catalogNumber":"","basisOfRecord":"Specimen","collectorNumber":"","country":"Vietnam","stateProvince":"Lào Cai","county":"Sa Pa District","verbatimElevation":"1770","interpretedFrom":"","presence":"Extant","scientificName":"","locality":"Open rock face adjacent to waterfall","seasonal":"Resident","origin":"Native","identifiedBy":"","occurrenceDetails":""},{"coordinateUncertaintyInMeters":15000,"collector":"B. Ford 1227, J. Starr and J. Regalado","eventDate":"2012-04-10","occurrenceRemarks":"on road to Lai Chau (QL 4D), ca. 10 km W of Sa Pa, ca. 300 m W of Thác Bạc (Silver Waterfall). ","catalogue_id":"user_24","latitude":"22.355333","longitude":"103.77383299999997","geocat_active":true,"geocat_kind":"user","geocat_query":"user","geocat_removed":false,"group_name":"User group","geocat_changed":true,"collectionCode":"","institutionCode":"WIN","catalogNumber":"","basisOfRecord":"","collectorNumber":"","country":"Vietnam","stateProvince":"Lào Cai","county":"Sa Pa District","verbatimElevation":"1770","interpretedFrom":"","presence":"Extant","scientificName":"","locality":"). Rock fissures and faces with seepage, adjacent to and at bottom of waterfall, plants growing from a moss substrate ","seasonal":"Resident","origin":"Native","identifiedBy":"","occurrenceDetails":""},{"coordinateUncertaintyInMeters":15000,"collector":"A. Pételot 8635","eventDate":"1944-04-01","occurrenceRemarks":"Col de Lö qui Hô (Ô Quy Hồ Pass)","catalogue_id":"user_25","latitude":"22.353409847698767","longitude":"103.77406597137451","geocat_active":true,"geocat_kind":"user","geocat_query":"user","geocat_removed":false,"group_name":"User group","geocat_changed":true,"collectionCode":"","institutionCode":"MT, L","catalogNumber":"","basisOfRecord":"Specimen","collectorNumber":"","country":"Vietnam","stateProvince":"Tonkin (Northern Vietnam)","county":"Chapa (Sa Pa)","verbatimElevation":"2200","interpretedFrom":"","presence":"Extant","scientificName":"","locality":"fissures des rochers calcaires très ensoleillés","seasonal":"Resident","origin":"Native","identifiedBy":"","occurrenceDetails":""},{"coordinateUncertaintyInMeters":15000,"collector":"","eventDate":"2016-7-6","occurrenceRemarks":"","catalogue_id":"user_26","latitude":22.353528919136693,"longitude":103.77410888671875,"geocat_active":true,"geocat_kind":"user","geocat_query":"user","geocat_removed":true,"group_name":"User group"}],"group":"User group"}],"analysis":{"EOO":{"status":"en","result":"252.779","convex_hull":[{"latitude":22.040556,"longitude":103.98916699999995},{"latitude":22.26067493,"longitude":103.89055742999994},{"latitude":22.26067493,"longitude":103.89055742999994},{"latitude":22.428384,"longitude":103.79856999999993},{"latitude":22.428384,"longitude":103.79856999999993},{"latitude":22.358667,"longitude":103.73402799999997},{"latitude":22.358667,"longitude":103.73402799999997},{"latitude":22.307472,"longitude":103.77163900000005},{"latitude":22.307472,"longitude":103.77163900000005},{"latitude":22.11375,"longitude":103.92593099999999},{"latitude":22.11375,"longitude":103.92593099999999},{"latitude":22.040556,"longitude":103.98916699999995}]},"AOO":{"status":"en","result":"44.000","cellsize":2,"cellsize_type":"user defined","grids":[[{"latitude":22.33667038210662,"longitude":103.77336876805339},{"latitude":22.33667038210662,"longitude":103.7913350715105},{"latitude":22.356095466094445,"longitude":103.7913350715105},{"latitude":22.356095466094445,"longitude":103.77336876805339},{"latitude":22.33667038210662,"longitude":103.77336876805339}],[{"latitude":22.356095466094445,"longitude":103.77336876805339},{"latitude":22.356095466094445,"longitude":103.7913350715105},{"latitude":22.375523258995564,"longitude":103.7913350715105},{"latitude":22.375523258995564,"longitude":103.77336876805339},{"latitude":22.356095466094445,"longitude":103.77336876805339}],[{"latitude":22.297828327415782,"longitude":103.75540246459627},{"latitude":22.297828327415782,"longitude":103.77336876805339},{"latitude":22.31724800366743,"longitude":103.77336876805339},{"latitude":22.31724800366743,"longitude":103.75540246459627},{"latitude":22.297828327415782,"longitude":103.75540246459627}],[{"latitude":22.25899706804867,"longitude":103.88116658879585},{"latitude":22.25899706804867,"longitude":103.89913289225296},{"latitude":22.278411349994172,"longitude":103.89913289225296},{"latitude":22.278411349994172,"longitude":103.88116658879585},{"latitude":22.25899706804867,"longitude":103.88116658879585}],[{"latitude":22.02623471585288,"longitude":103.98896440953831},{"latitude":22.02623471585288,"longitude":104.00693071299531},{"latitude":22.045616912401123,"longitude":104.00693071299531},{"latitude":22.045616912401123,"longitude":103.98896440953831},{"latitude":22.02623471585288,"longitude":103.98896440953831}],[{"latitude":22.31724800366743,"longitude":103.82726767842462},{"latitude":22.31724800366743,"longitude":103.84523398188162},{"latitude":22.33667038210662,"longitude":103.84523398188162},{"latitude":22.33667038210662,"longitude":103.82726767842462},{"latitude":22.31724800366743,"longitude":103.82726767842462}],[{"latitude":22.103779448325813,"longitude":103.91709919570997},{"latitude":22.103779448325813,"longitude":103.93506549916697},{"latitude":22.123172286777702,"longitude":103.93506549916697},{"latitude":22.123172286777702,"longitude":103.91709919570997},{"latitude":22.103779448325813,"longitude":103.91709919570997}],[{"latitude":22.414386985014353,"longitude":103.7913350715105},{"latitude":22.414386985014353,"longitude":103.8093013749675},{"latitude":22.433822924879358,"longitude":103.8093013749675},{"latitude":22.433822924879358,"longitude":103.7913350715105},{"latitude":22.414386985014353,"longitude":103.7913350715105}],[{"latitude":22.356095466094445,"longitude":103.71946985768216},{"latitude":22.356095466094445,"longitude":103.73743616113916},{"latitude":22.375523258995564,"longitude":103.73743616113916},{"latitude":22.375523258995564,"longitude":103.71946985768216},{"latitude":22.356095466094445,"longitude":103.71946985768216}],[{"latitude":22.31724800366743,"longitude":103.8093013749675},{"latitude":22.31724800366743,"longitude":103.82726767842462},{"latitude":22.33667038210662,"longitude":103.82726767842462},{"latitude":22.33667038210662,"longitude":103.8093013749675},{"latitude":22.31724800366743,"longitude":103.8093013749675}],[{"latitude":22.31724800366743,"longitude":103.7913350715105},{"latitude":22.31724800366743,"longitude":103.8093013749675},{"latitude":22.33667038210662,"longitude":103.8093013749675},{"latitude":22.33667038210662,"longitude":103.7913350715105},{"latitude":22.31724800366743,"longitude":103.7913350715105}]]}},"layers":[{"url":"http://maps.protectedplanet.net/blue/{Z}/{X}/{Y}","name":"ProtectedPlanet","source_url":"http://protectedplanet.net/","source_name":"ProtectedPlanet","opacity":1,"position":1,"tms":false,"type":"xyz","common":true,"default":true,"added":true}]}
